# Supplementary material for: Methyl 9-(4-bromo­phen­yl)-8a,9,9a,10,11,12,13,14a-octa­hydro-8H-benzo[f]chromeno[3,4-b]indolizine-8a-car­box­ylate
Source: Acta Crystallogr Sect E Struct Rep Online. 2009 Sep 26;65(Pt 10):o2550. doi: 10.1107/S1600536809037994 (PMC2970191; doi:10.1107/S1600536809037994)
Supplement: Supplementary file 1 [file e-65-o2550-sup1.cif]

##############################################################################
###                                                                        ###
###        Electronic paper (Acta Crystallographica Section E)             ###
###                                                                        ###
##############################################################################
#                                                                            #
# This CIF contains the data in a paper accepted for publication in Acta     #
# Crystallographica Section E. It conforms to the requirements of Notes      #
# for Authors for Section E, and has been peer reviewed under the auspices   #
# of the IUCr Commission on Journals.                                        #
#                                                                            #
# Full details of the Crystallographic Information File format               #
# are given in the paper "The Crystallographic Information File (CIF):       #
# a New Standard Archive File for Crystallography" by S. R. Hall, F. H.      #
# Allen and I. D. Brown [Acta Cryst. (1991), A47, 655-685].                  #
#                                                                            #
# The current version of the core CIF dictionary is obtainable from          #
# ftp://ftp.iucr.org/pub/cif_core.dic. The current version number is 2.4.    #
#                                                                            #
# Software is freely available for graphical display of the structure(s) in  #
# this CIF.  For information consult the CIF home page http://www.iucr.org/  #
# cif/home.html                                                              #
#                                                                            #
# This file may be used for bona fide research purposes within the           #
# scientific community so long as proper attribution is given to the journal # 
# article from which it was obtained.                                        #
#                                                                            #
##############################################################################
                                             
data_global
_audit_creation_method     SHELXL97
_journal_date_recd_electronic     2009-09-18
_journal_date_accepted     2009-09-19
_journal_name_full     'Acta Crystallographica, Section E'
_journal_year     2009
_journal_volume     65
_journal_issue     10
_journal_page_first     o2550
_journal_page_last     o2550
_journal_paper_category     QO
_journal_coeditor_code     IS2463
_publ_contact_author_name     'V. Manivannan'
_publ_contact_author_address
;
Department of Research and Development,
PRIST University,
Vallam,
Thanjavur - 613 403,
Tamil Nadu,
India.
;
_publ_contact_author_email     'manivan_1999@yahoo.com'
_publ_contact_author_fax     ?
_publ_contact_author_phone     '04426187785'
_publ_section_title
;\
Methyl
9-(4-bromophenyl)-8a,9,9a,10,11,12,13,14a-octahydro-8<i>H</i>-benzo[<i>f</i>]\
chromeno[3,4-<i>b</i>]indolizine-8a-carboxylate
;
loop_
    _publ_author_name
    _publ_author_address
    'B. Gunasekaran'
;
Department of Physics,
AMET University,
Kanathur, Chennai 603 112,
India
;
    'S. Kathiravan'
;
Department of Organic Chemistry,
University of Madras,
Guindy Campus,
Chennai 600 025,
India
;
    'R. Raghunathan'
;
Department of Organic Chemistry,
University of Madras,
Guindy Campus,
Chennai 600 025,
India
;
    'G. Chakkaravarthi'
;
Department of Physics,
CPCL Polytechnic College,
Chennai 600 068,
India
;
    'V. Manivannan'
;
Department of Research and Development,
PRIST University,
Vallam,
Thanjavur 613 403,
Tamil Nadu,
India
;
_publ_section_synopsis     .
data_I
_chemical_name_systematic
;\
Methyl 9-(4-bromophenyl)-8a,9,9a,10,11,12,13,14a-octahydro-8<i>H</i>-
benzo[<i>f</i>]chromeno[3,4-<i>b</i>]indolizine-8a-carboxylate
;
_chemical_name_common     ?
_chemical_formula_moiety     'C27 H26 Br N O3'
_chemical_formula_sum     'C27 H26 Br N O3'
_chemical_formula_iupac     'C27 H26 Br N O3'
_chemical_formula_weight     492.40
_chemical_melting_point     ?
_symmetry_cell_setting     'Trigonal'
_symmetry_space_group_name_H-M     'P -3'
_symmetry_space_group_name_Hall     '-P 3'
loop_
    _symmetry_equiv_pos_as_xyz
    'x, y, z'
    '-y, x-y, z'
    '-x+y, -x, z'
    '-x, -y, -z'
    'y, -x+y, -z'
    'x-y, x, -z'
_cell_length_a     18.4405(8)
_cell_length_b     18.4405(8)
_cell_length_c     11.4828(8)
_cell_angle_alpha     90.00
_cell_angle_beta     90.00
_cell_angle_gamma     120.00
_cell_volume     3381.6(3)
_cell_formula_units_Z     6
_cell_measurement_reflns_used     4759
_cell_measurement_theta_min     2.2
_cell_measurement_theta_max     25.65
_cell_measurement_temperature     293(2)
_exptl_crystal_description     'block'
_exptl_crystal_colour     'colourless'
_exptl_crystal_size_max     0.25
_exptl_crystal_size_mid     0.20
_exptl_crystal_size_min     0.20
_exptl_crystal_density_diffrn     1.451
_exptl_crystal_density_meas     ?
_exptl_crystal_density_method     'not measured'
_exptl_crystal_F_000     1524
_exptl_absorpt_coefficient_mu     1.853
_exptl_absorpt_correction_type     'multi-scan'
_exptl_absorpt_process_details     '(<i>SADABS</i>; Sheldrick, 1996)'
_exptl_absorpt_correction_T_min     0.6544
_exptl_absorpt_correction_T_max     0.7082
_exptl_special_details
;
;
_diffrn_ambient_temperature     293(2)
_diffrn_radiation_type     MoK\a
_diffrn_radiation_wavelength     0.71073
_diffrn_radiation_source     'fine-focus sealed tube'
_diffrn_radiation_monochromator     graphite
_diffrn_measurement_device_type     'Bruker Kappa APEXII CCD'
_diffrn_measurement_method     '\w and \f'
_diffrn_detector_area_resol_mean     0
_diffrn_reflns_number     23085
_diffrn_reflns_av_R_equivalents     0.1134
_diffrn_reflns_av_sigmaI/netI     0.1095
_diffrn_reflns_theta_min     2.18
_diffrn_reflns_theta_max     27.79
_diffrn_reflns_theta_full     25.00
_diffrn_measured_fraction_theta_max     0.998
_diffrn_measured_fraction_theta_full     0.999
_diffrn_reflns_limit_h_min     -22
_diffrn_reflns_limit_h_max     24
_diffrn_reflns_limit_k_min     -24
_diffrn_reflns_limit_k_max     24
_diffrn_reflns_limit_l_min     -8
_diffrn_reflns_limit_l_max     15
_diffrn_standards_number     ?
_diffrn_standards_interval_count     0
_diffrn_standards_interval_time     0
_diffrn_standards_decay_%     ?
_refine_special_details
;
;
_reflns_number_total     5338
_reflns_number_gt     2509
_reflns_threshold_expression     I>2\s(I)
_refine_ls_structure_factor_coef     Fsqd
_refine_ls_matrix_type     full
_refine_ls_R_factor_all     0.1102
_refine_ls_R_factor_gt     0.0423
_refine_ls_wR_factor_gt     0.0946
_refine_ls_wR_factor_ref     0.1075
_refine_ls_goodness_of_fit_ref     0.849
_refine_ls_restrained_S_all     0.849
_refine_ls_number_reflns     5338
_refine_ls_number_parameters     290
_refine_ls_number_restraints     2
_refine_ls_hydrogen_treatment     constr
_refine_ls_weighting_scheme     calc
_refine_ls_weighting_details
                 'calc w=1/[\s^2^(Fo^2^)+(0.0452P)^2^] where P=(Fo^2^+2Fc^2^)/3'
_atom_sites_solution_hydrogens     geom
_atom_sites_solution_primary     direct
_atom_sites_solution_secondary     difmap
_refine_ls_shift/su_max     0.000
_refine_ls_shift/su_mean     0.000
_refine_diff_density_max     0.851
_refine_diff_density_min     -0.331
_refine_ls_extinction_method     none
_refine_ls_extinction_coef     ?
loop_
    _atom_type_symbol
    _atom_type_description
    _atom_type_scat_dispersion_real
    _atom_type_scat_dispersion_imag
    _atom_type_scat_source
    'C' 'C' 0.0033 0.0016
                         'International Tables Vol C Tables 4.2.6.8 and 6.1.1.4'
    'H' 'H' 0.0000 0.0000
                         'International Tables Vol C Tables 4.2.6.8 and 6.1.1.4'
    'N' 'N' 0.0061 0.0033
                         'International Tables Vol C Tables 4.2.6.8 and 6.1.1.4'
    'O' 'O' 0.0106 0.0060
                         'International Tables Vol C Tables 4.2.6.8 and 6.1.1.4'
    'Br' 'Br' -0.2901 2.4595
                         'International Tables Vol C Tables 4.2.6.8 and 6.1.1.4'
_computing_data_collection     'APEX2 (Bruker, 2004)'
_computing_cell_refinement     'SAINT (Bruker, 2004)'
_computing_data_reduction     'SAINT (Bruker, 2004)'
_computing_structure_solution     'SHELXS97 (Sheldrick, 2008)'
_computing_structure_refinement     'SHELXL97 (Sheldrick, 2008)'
_computing_molecular_graphics     'PLATON (Spek, 2009)'
_computing_publication_material     'SHELXL97 (Sheldrick, 2008)'
loop_
    _atom_site_type_symbol
    _atom_site_label
    _atom_site_fract_x
    _atom_site_fract_y
    _atom_site_fract_z
    _atom_site_U_iso_or_equiv
    _atom_site_adp_type
    _atom_site_calc_flag
    _atom_site_refinement_flags
    _atom_site_occupancy
    _atom_site_disorder_assembly
    _atom_site_disorder_group
    C C1 0.32587(18) 0.03952(17) -0.2836(3) 0.0450(7) Uani d U 1 . .
    C C2 0.2679(2) 0.0537(2) -0.3441(3) 0.0616(9) Uani d U 1 . .
    H H2 0.2401 0.0769 -0.3050 0.074 Uiso calc R 1 . .
    C C3 0.2515(3) 0.0339(2) -0.4604(3) 0.0850(13) Uani d . 1 . .
    H H3 0.2123 0.0432 -0.4982 0.102 Uiso calc R 1 . .
    C C4 0.2927(3) 0.0004(2) -0.5221(3) 0.0859(13) Uani d . 1 . .
    H H4 0.2821 -0.0115 -0.6011 0.103 Uiso calc R 1 . .
    C C5 0.3479(3) -0.0149(2) -0.4667(3) 0.0786(12) Uani d . 1 . .
    H H5 0.3752 -0.0375 -0.5082 0.094 Uiso calc R 1 . .
    C C6 0.3654(2) 0.00269(18) -0.3465(3) 0.0564(9) Uani d . 1 . .
    C C7 0.4228(2) -0.01415(18) -0.2873(3) 0.0627(10) Uani d . 1 . .
    H H7 0.4519 -0.0349 -0.3286 0.075 Uiso calc R 1 . .
    C C8 0.43567(19) -0.00053(17) -0.1725(3) 0.0513(8) Uani d . 1 . .
    H H8 0.4704 -0.0156 -0.1336 0.062 Uiso calc R 1 . .
    C C9 0.39688(17) 0.03636(16) -0.1111(2) 0.0384(7) Uani d . 1 . .
    C C10 0.34630(16) 0.06057(15) -0.1639(2) 0.0356(7) Uani d . 1 . .
    C C11 0.32309(16) 0.11839(16) -0.1002(2) 0.0341(6) Uani d . 1 . .
    H H11 0.2669 0.1056 -0.1242 0.041 Uiso calc R 1 . .
    C C12 0.32533(15) 0.11112(16) 0.0348(2) 0.0333(6) Uani d . 1 . .
    C C13 0.34153(18) 0.04079(17) 0.0692(2) 0.0431(7) Uani d . 1 . .
    H H13A 0.3526 0.0438 0.1522 0.052 Uiso calc R 1 . .
    H H13B 0.2920 -0.0127 0.0531 0.052 Uiso calc R 1 . .
    C C14 0.41242(18) 0.23382(17) -0.2399(2) 0.0434(7) Uani d . 1 . .
    H H14A 0.3650 0.2180 -0.2912 0.052 Uiso calc R 1 . .
    H H14B 0.4416 0.2053 -0.2663 0.052 Uiso calc R 1 . .
    C C15 0.47016(18) 0.32660(18) -0.2460(2) 0.0477(8) Uani d . 1 . .
    H H15A 0.4395 0.3550 -0.2268 0.057 Uiso calc R 1 . .
    H H15B 0.4914 0.3422 -0.3247 0.057 Uiso calc R 1 . .
    C C16 0.54293(18) 0.35396(18) -0.1621(3) 0.0492(8) Uani d . 1 . .
    H H16A 0.5765 0.3293 -0.1850 0.059 Uiso calc R 1 . .
    H H16B 0.5782 0.4144 -0.1644 0.059 Uiso calc R 1 . .
    C C17 0.50984(18) 0.32634(16) -0.0398(2) 0.0425(7) Uani d . 1 . .
    H H17A 0.5562 0.3404 0.0128 0.051 Uiso calc R 1 . .
    H H17B 0.4815 0.3558 -0.0140 0.051 Uiso calc R 1 . .
    C C18 0.44950(16) 0.23290(15) -0.0361(2) 0.0329(6) Uani d . 1 . .
    H H18 0.4799 0.2029 -0.0508 0.039 Uiso calc R 1 . .
    C C19 0.39796(15) 0.19968(16) 0.0742(2) 0.0323(6) Uani d . 1 . .
    H H19 0.3722 0.2342 0.0882 0.039 Uiso calc R 1 . .
    C C20 0.44263(16) 0.20142(16) 0.1853(2) 0.0326(6) Uani d . 1 . .
    C C21 0.40965(17) 0.20588(17) 0.2912(2) 0.0395(7) Uani d . 1 . .
    H H21 0.3612 0.2096 0.2925 0.047 Uiso calc R 1 . .
    C C22 0.44673(19) 0.20491(18) 0.3956(2) 0.0454(8) Uani d . 1 . .
    H H22 0.4232 0.2072 0.4662 0.054 Uiso calc R 1 . .
    C C23 0.51857(18) 0.20047(17) 0.3933(2) 0.0414(7) Uani d . 1 . .
    C C24 0.55532(18) 0.19869(17) 0.2895(3) 0.0461(8) Uani d . 1 . .
    H H24 0.6053 0.1979 0.2888 0.055 Uiso calc R 1 . .
    C C25 0.51612(17) 0.19814(17) 0.1866(2) 0.0426(7) Uani d . 1 . .
    H H25 0.5397 0.1955 0.1162 0.051 Uiso calc R 1 . .
    C C26 0.24417(18) 0.09807(19) 0.0883(3) 0.0456(7) Uani d U 1 . .
    C C27 0.1435(2) 0.0356(3) 0.2332(4) 0.0985(14) Uani d . 1 . .
    H H27A 0.1533 0.0860 0.2714 0.148 Uiso calc R 1 . .
    H H27B 0.1240 -0.0091 0.2891 0.148 Uiso calc R 1 . .
    H H27C 0.1021 0.0211 0.1735 0.148 Uiso calc R 1 . .
    N N1 0.38286(13) 0.20806(12) -0.12185(17) 0.0301(5) Uani d . 1 . .
    O O1 0.41141(11) 0.04609(11) 0.00670(17) 0.0446(5) Uani d . 1 . .
    O O2 0.20524(13) 0.12926(15) 0.0531(2) 0.0685(7) Uani d U 1 . .
    O O3 0.22148(12) 0.04877(13) 0.18093(17) 0.0569(6) Uani d . 1 . .
    Br Br1 0.56763(2) 0.19502(2) 0.53512(3) 0.06620(16) Uani d . 1 . .
loop_
    _atom_site_aniso_label
    _atom_site_aniso_U_11
    _atom_site_aniso_U_22
    _atom_site_aniso_U_33
    _atom_site_aniso_U_12
    _atom_site_aniso_U_13
    _atom_site_aniso_U_23
    C1 0.0421(18) 0.0299(16) 0.0472(19) 0.0063(14) 0.0072(13) -0.0069(14)
    C2 0.056(2) 0.060(2) 0.052(2) 0.0171(17) -0.0091(16) -0.0117(17)
    C3 0.091(3) 0.073(3) 0.059(3) 0.016(2) -0.019(2) -0.012(2)
    C4 0.116(4) 0.060(3) 0.052(3) 0.021(3) 0.002(3) -0.016(2)
    C5 0.110(3) 0.042(2) 0.061(3) 0.022(2) 0.020(2) -0.0113(19)
    C6 0.070(2) 0.0282(18) 0.053(2) 0.0107(17) 0.0124(18) -0.0059(15)
    C7 0.074(3) 0.0336(19) 0.077(3) 0.0245(19) 0.036(2) 0.0021(18)
    C8 0.056(2) 0.0335(18) 0.068(2) 0.0251(16) 0.0165(18) 0.0085(16)
    C9 0.0382(17) 0.0246(15) 0.0459(19) 0.0109(14) 0.0076(14) 0.0020(13)
    C10 0.0324(16) 0.0240(15) 0.0413(17) 0.0071(13) 0.0047(13) -0.0016(12)
    C11 0.0281(15) 0.0342(16) 0.0382(16) 0.0142(13) -0.0002(12) -0.0010(13)
    C12 0.0313(16) 0.0295(15) 0.0368(16) 0.0134(13) 0.0027(12) 0.0023(12)
    C13 0.0474(19) 0.0340(17) 0.0440(17) 0.0175(15) 0.0040(14) 0.0025(13)
    C14 0.0450(18) 0.0462(19) 0.0402(17) 0.0236(16) 0.0022(14) 0.0055(14)
    C15 0.051(2) 0.046(2) 0.0464(18) 0.0243(16) 0.0104(15) 0.0115(15)
    C16 0.0425(18) 0.0320(17) 0.069(2) 0.0157(15) 0.0108(16) 0.0068(15)
    C17 0.0395(18) 0.0322(16) 0.0538(19) 0.0165(14) -0.0031(14) -0.0018(14)
    C18 0.0354(16) 0.0291(15) 0.0369(15) 0.0182(13) -0.0024(13) -0.0020(12)
    C19 0.0321(16) 0.0315(15) 0.0383(16) 0.0197(13) -0.0019(12) -0.0035(12)
    C20 0.0346(16) 0.0288(15) 0.0370(16) 0.0178(13) -0.0026(12) -0.0039(12)
    C21 0.0344(16) 0.0452(18) 0.0452(18) 0.0246(15) -0.0037(14) -0.0045(14)
    C22 0.050(2) 0.055(2) 0.0356(17) 0.0298(17) -0.0023(14) -0.0059(14)
    C23 0.0450(19) 0.0389(18) 0.0412(18) 0.0217(15) -0.0112(14) 0.0008(13)
    C24 0.0398(18) 0.0508(19) 0.056(2) 0.0286(16) -0.0092(15) -0.0005(15)
    C25 0.0427(18) 0.0492(19) 0.0432(18) 0.0285(15) -0.0001(14) -0.0020(14)
    C26 0.0377(18) 0.0465(19) 0.0462(19) 0.0162(14) 0.0011(14) -0.0031(15)
    C27 0.079(3) 0.108(3) 0.103(3) 0.043(3) 0.044(2) 0.021(3)
    N1 0.0292(12) 0.0280(12) 0.0332(12) 0.0143(10) 0.0022(10) 0.0007(10)
    O1 0.0462(13) 0.0353(12) 0.0571(14) 0.0238(10) -0.0026(10) -0.0004(10)
    O2 0.0512(15) 0.0940(19) 0.0727(16) 0.0455(13) 0.0179(12) 0.0238(13)
    O3 0.0493(14) 0.0684(15) 0.0484(13) 0.0260(12) 0.0151(10) 0.0127(11)
    Br1 0.0694(3) 0.0800(3) 0.0538(2) 0.0408(2) -0.01750(18) 0.00658(18)
_geom_special_details
;
;
loop_
    _geom_bond_atom_site_label_1
    _geom_bond_atom_site_label_2
    _geom_bond_site_symmetry_2
    _geom_bond_distance
    _geom_bond_publ_flag
    C1 C2 . 1.406(4) ?
    C1 C6 . 1.417(4) ?
    C1 C10 . 1.427(4) ?
    C2 C3 . 1.377(4) ?
    C2 H2 . 0.9300 ?
    C3 C4 . 1.390(6) ?
    C3 H3 . 0.9300 ?
    C4 C5 . 1.344(5) ?
    C4 H4 . 0.9300 ?
    C5 C6 . 1.418(5) ?
    C5 H5 . 0.9300 ?
    C6 C7 . 1.416(5) ?
    C7 C8 . 1.341(4) ?
    C7 H7 . 0.9300 ?
    C8 C9 . 1.399(4) ?
    C8 H8 . 0.9300 ?
    C9 C10 . 1.361(4) ?
    C9 O1 . 1.374(3) ?
    C10 C11 . 1.521(4) ?
    C11 N1 . 1.479(3) ?
    C11 C12 . 1.558(3) ?
    C11 H11 . 0.9800 ?
    C12 C26 . 1.521(4) ?
    C12 C13 . 1.521(4) ?
    C12 C19 . 1.574(3) ?
    C13 O1 . 1.435(3) ?
    C13 H13A . 0.9700 ?
    C13 H13B . 0.9700 ?
    C14 N1 . 1.450(3) ?
    C14 C15 . 1.498(4) ?
    C14 H14A . 0.9700 ?
    C14 H14B . 0.9700 ?
    C15 C16 . 1.518(4) ?
    C15 H15A . 0.9700 ?
    C15 H15B . 0.9700 ?
    C16 C17 . 1.515(4) ?
    C16 H16A . 0.9700 ?
    C16 H16B . 0.9700 ?
    C17 C18 . 1.514(4) ?
    C17 H17A . 0.9700 ?
    C17 H17B . 0.9700 ?
    C18 N1 . 1.459(3) ?
    C18 C19 . 1.516(3) ?
    C18 H18 . 0.9800 ?
    C19 C20 . 1.511(3) ?
    C19 H19 . 0.9800 ?
    C20 C21 . 1.380(3) ?
    C20 C25 . 1.387(4) ?
    C21 C22 . 1.385(4) ?
    C21 H21 . 0.9300 ?
    C22 C23 . 1.368(4) ?
    C22 H22 . 0.9300 ?
    C23 C24 . 1.379(4) ?
    C23 Br1 . 1.890(3) ?
    C24 C25 . 1.383(4) ?
    C24 H24 . 0.9300 ?
    C25 H25 . 0.9300 ?
    C26 O2 . 1.193(3) ?
    C26 O3 . 1.324(3) ?
    C27 O3 . 1.461(4) ?
    C27 H27A . 0.9600 ?
    C27 H27B . 0.9600 ?
    C27 H27C . 0.9600 ?
loop_
    _geom_angle_atom_site_label_1
    _geom_angle_atom_site_label_2
    _geom_angle_atom_site_label_3
    _geom_angle_site_symmetry_1
    _geom_angle_site_symmetry_3
    _geom_angle
    _geom_angle_publ_flag
    C2 C1 C6 . . 117.4(3) ?
    C2 C1 C10 . . 123.2(3) ?
    C6 C1 C10 . . 119.4(3) ?
    C3 C2 C1 . . 121.0(3) ?
    C3 C2 H2 . . 119.5 ?
    C1 C2 H2 . . 119.5 ?
    C2 C3 C4 . . 121.1(4) ?
    C2 C3 H3 . . 119.4 ?
    C4 C3 H3 . . 119.4 ?
    C5 C4 C3 . . 119.4(4) ?
    C5 C4 H4 . . 120.3 ?
    C3 C4 H4 . . 120.3 ?
    C4 C5 C6 . . 121.5(4) ?
    C4 C5 H5 . . 119.2 ?
    C6 C5 H5 . . 119.2 ?
    C7 C6 C1 . . 118.7(3) ?
    C7 C6 C5 . . 121.8(3) ?
    C1 C6 C5 . . 119.5(4) ?
    C8 C7 C6 . . 120.8(3) ?
    C8 C7 H7 . . 119.6 ?
    C6 C7 H7 . . 119.6 ?
    C7 C8 C9 . . 120.0(3) ?
    C7 C8 H8 . . 120.0 ?
    C9 C8 H8 . . 120.0 ?
    C10 C9 O1 . . 121.1(2) ?
    C10 C9 C8 . . 122.4(3) ?
    O1 C9 C8 . . 116.5(3) ?
    C9 C10 C1 . . 118.1(3) ?
    C9 C10 C11 . . 119.7(2) ?
    C1 C10 C11 . . 121.7(3) ?
    N1 C11 C10 . . 112.9(2) ?
    N1 C11 C12 . . 103.10(19) ?
    C10 C11 C12 . . 112.9(2) ?
    N1 C11 H11 . . 109.2 ?
    C10 C11 H11 . . 109.2 ?
    C12 C11 H11 . . 109.2 ?
    C26 C12 C13 . . 111.0(2) ?
    C26 C12 C11 . . 110.4(2) ?
    C13 C12 C11 . . 110.9(2) ?
    C26 C12 C19 . . 107.9(2) ?
    C13 C12 C19 . . 112.5(2) ?
    C11 C12 C19 . . 103.98(19) ?
    O1 C13 C12 . . 111.4(2) ?
    O1 C13 H13A . . 109.3 ?
    C12 C13 H13A . . 109.3 ?
    O1 C13 H13B . . 109.3 ?
    C12 C13 H13B . . 109.3 ?
    H13A C13 H13B . . 108.0 ?
    N1 C14 C15 . . 110.7(2) ?
    N1 C14 H14A . . 109.5 ?
    C15 C14 H14A . . 109.5 ?
    N1 C14 H14B . . 109.5 ?
    C15 C14 H14B . . 109.5 ?
    H14A C14 H14B . . 108.1 ?
    C14 C15 C16 . . 110.8(2) ?
    C14 C15 H15A . . 109.5 ?
    C16 C15 H15A . . 109.5 ?
    C14 C15 H15B . . 109.5 ?
    C16 C15 H15B . . 109.5 ?
    H15A C15 H15B . . 108.1 ?
    C17 C16 C15 . . 109.6(2) ?
    C17 C16 H16A . . 109.7 ?
    C15 C16 H16A . . 109.7 ?
    C17 C16 H16B . . 109.7 ?
    C15 C16 H16B . . 109.7 ?
    H16A C16 H16B . . 108.2 ?
    C18 C17 C16 . . 110.6(2) ?
    C18 C17 H17A . . 109.5 ?
    C16 C17 H17A . . 109.5 ?
    C18 C17 H17B . . 109.5 ?
    C16 C17 H17B . . 109.5 ?
    H17A C17 H17B . . 108.1 ?
    N1 C18 C17 . . 111.3(2) ?
    N1 C18 C19 . . 100.2(2) ?
    C17 C18 C19 . . 116.0(2) ?
    N1 C18 H18 . . 109.6 ?
    C17 C18 H18 . . 109.6 ?
    C19 C18 H18 . . 109.6 ?
    C20 C19 C18 . . 118.2(2) ?
    C20 C19 C12 . . 115.9(2) ?
    C18 C19 C12 . . 102.47(19) ?
    C20 C19 H19 . . 106.5 ?
    C18 C19 H19 . . 106.5 ?
    C12 C19 H19 . . 106.5 ?
    C21 C20 C25 . . 117.6(2) ?
    C21 C20 C19 . . 119.6(2) ?
    C25 C20 C19 . . 122.8(2) ?
    C20 C21 C22 . . 121.8(3) ?
    C20 C21 H21 . . 119.1 ?
    C22 C21 H21 . . 119.1 ?
    C23 C22 C21 . . 118.9(3) ?
    C23 C22 H22 . . 120.6 ?
    C21 C22 H22 . . 120.6 ?
    C22 C23 C24 . . 121.4(2) ?
    C22 C23 Br1 . . 119.3(2) ?
    C24 C23 Br1 . . 119.3(2) ?
    C23 C24 C25 . . 118.5(3) ?
    C23 C24 H24 . . 120.7 ?
    C25 C24 H24 . . 120.7 ?
    C24 C25 C20 . . 121.8(3) ?
    C24 C25 H25 . . 119.1 ?
    C20 C25 H25 . . 119.1 ?
    O2 C26 O3 . . 122.9(3) ?
    O2 C26 C12 . . 124.7(3) ?
    O3 C26 C12 . . 112.4(3) ?
    O3 C27 H27A . . 109.5 ?
    O3 C27 H27B . . 109.5 ?
    H27A C27 H27B . . 109.5 ?
    O3 C27 H27C . . 109.5 ?
    H27A C27 H27C . . 109.5 ?
    H27B C27 H27C . . 109.5 ?
    C14 N1 C18 . . 114.1(2) ?
    C14 N1 C11 . . 118.1(2) ?
    C18 N1 C11 . . 106.10(18) ?
    C9 O1 C13 . . 112.0(2) ?
    C26 O3 C27 . . 113.0(3) ?
loop_
    _geom_torsion_atom_site_label_1
    _geom_torsion_atom_site_label_2
    _geom_torsion_atom_site_label_3
    _geom_torsion_atom_site_label_4
    _geom_torsion_site_symmetry_1
    _geom_torsion_site_symmetry_2
    _geom_torsion_site_symmetry_3
    _geom_torsion_site_symmetry_4
    _geom_torsion
    _geom_torsion_publ_flag
    C6 C1 C2 C3 . . . . -1.2(5) ?
    C10 C1 C2 C3 . . . . 178.6(3) ?
    C1 C2 C3 C4 . . . . -0.9(6) ?
    C2 C3 C4 C5 . . . . 1.6(6) ?
    C3 C4 C5 C6 . . . . -0.1(6) ?
    C2 C1 C6 C7 . . . . -178.6(3) ?
    C10 C1 C6 C7 . . . . 1.6(4) ?
    C2 C1 C6 C5 . . . . 2.5(4) ?
    C10 C1 C6 C5 . . . . -177.3(3) ?
    C4 C5 C6 C7 . . . . 179.2(3) ?
    C4 C5 C6 C1 . . . . -1.9(5) ?
    C1 C6 C7 C8 . . . . 4.1(5) ?
    C5 C6 C7 C8 . . . . -177.0(3) ?
    C6 C7 C8 C9 . . . . -4.6(5) ?
    C7 C8 C9 C10 . . . . -0.8(4) ?
    C7 C8 C9 O1 . . . . 178.3(3) ?
    O1 C9 C10 C1 . . . . -172.6(2) ?
    C8 C9 C10 C1 . . . . 6.5(4) ?
    O1 C9 C10 C11 . . . . 15.6(4) ?
    C8 C9 C10 C11 . . . . -165.3(2) ?
    C2 C1 C10 C9 . . . . 173.5(3) ?
    C6 C1 C10 C9 . . . . -6.7(4) ?
    C2 C1 C10 C11 . . . . -14.9(4) ?
    C6 C1 C10 C11 . . . . 164.9(3) ?
    C9 C10 C11 N1 . . . . 89.9(3) ?
    C1 C10 C11 N1 . . . . -81.6(3) ?
    C9 C10 C11 C12 . . . . -26.5(3) ?
    C1 C10 C11 C12 . . . . 162.0(2) ?
    N1 C11 C12 C26 . . . . 108.5(2) ?
    C10 C11 C12 C26 . . . . -129.3(2) ?
    N1 C11 C12 C13 . . . . -128.1(2) ?
    C10 C11 C12 C13 . . . . -6.0(3) ?
    N1 C11 C12 C19 . . . . -7.0(2) ?
    C10 C11 C12 C19 . . . . 115.1(2) ?
    C26 C12 C13 O1 . . . . 172.0(2) ?
    C11 C12 C13 O1 . . . . 48.9(3) ?
    C19 C12 C13 O1 . . . . -67.0(3) ?
    N1 C14 C15 C16 . . . . 56.3(3) ?
    C14 C15 C16 C17 . . . . -56.7(3) ?
    C15 C16 C17 C18 . . . . 55.2(3) ?
    C16 C17 C18 N1 . . . . -53.9(3) ?
    C16 C17 C18 C19 . . . . -167.6(2) ?
    N1 C18 C19 C20 . . . . 171.6(2) ?
    C17 C18 C19 C20 . . . . -68.5(3) ?
    N1 C18 C19 C12 . . . . 42.9(2) ?
    C17 C18 C19 C12 . . . . 162.8(2) ?
    C26 C12 C19 C20 . . . . 90.7(3) ?
    C13 C12 C19 C20 . . . . -32.0(3) ?
    C11 C12 C19 C20 . . . . -152.0(2) ?
    C26 C12 C19 C18 . . . . -139.1(2) ?
    C13 C12 C19 C18 . . . . 98.1(2) ?
    C11 C12 C19 C18 . . . . -21.9(2) ?
    C18 C19 C20 C21 . . . . 153.2(2) ?
    C12 C19 C20 C21 . . . . -84.7(3) ?
    C18 C19 C20 C25 . . . . -27.3(4) ?
    C12 C19 C20 C25 . . . . 94.9(3) ?
    C25 C20 C21 C22 . . . . -1.7(4) ?
    C19 C20 C21 C22 . . . . 177.9(3) ?
    C20 C21 C22 C23 . . . . 0.8(4) ?
    C21 C22 C23 C24 . . . . 1.3(4) ?
    C21 C22 C23 Br1 . . . . -177.7(2) ?
    C22 C23 C24 C25 . . . . -2.5(4) ?
    Br1 C23 C24 C25 . . . . 176.5(2) ?
    C23 C24 C25 C20 . . . . 1.6(4) ?
    C21 C20 C25 C24 . . . . 0.4(4) ?
    C19 C20 C25 C24 . . . . -179.1(2) ?
    C13 C12 C26 O2 . . . . -159.1(3) ?
    C11 C12 C26 O2 . . . . -35.8(4) ?
    C19 C12 C26 O2 . . . . 77.2(3) ?
    C13 C12 C26 O3 . . . . 22.0(3) ?
    C11 C12 C26 O3 . . . . 145.3(2) ?
    C19 C12 C26 O3 . . . . -101.6(3) ?
    C15 C14 N1 C18 . . . . -55.9(3) ?
    C15 C14 N1 C11 . . . . 178.3(2) ?
    C17 C18 N1 C14 . . . . 54.8(3) ?
    C19 C18 N1 C14 . . . . 178.1(2) ?
    C17 C18 N1 C11 . . . . -173.3(2) ?
    C19 C18 N1 C11 . . . . -50.0(2) ?
    C10 C11 N1 C14 . . . . 42.9(3) ?
    C12 C11 N1 C14 . . . . 165.0(2) ?
    C10 C11 N1 C18 . . . . -86.7(2) ?
    C12 C11 N1 C18 . . . . 35.5(2) ?
    C10 C9 O1 C13 . . . . 30.1(3) ?
    C8 C9 O1 C13 . . . . -149.1(2) ?
    C12 C13 O1 C9 . . . . -63.2(3) ?
    O2 C26 O3 C27 . . . . 1.2(4) ?
    C12 C26 O3 C27 . . . . -180.0(3) ?
loop_
    _geom_hbond_atom_site_label_D
    _geom_hbond_atom_site_label_H
    _geom_hbond_atom_site_label_A
    _geom_hbond_site_symmetry_A
    _geom_hbond_distance_DH
    _geom_hbond_distance_HA
    _geom_hbond_distance_DA
    _geom_hbond_angle_DHA
    _geom_hbond_publ_flag
    C15 H15B Br1 3_664 0.97 2.73 3.588(3) 147 y
