# Supplementary material for: Methyl 9-(4-bromo­phen­yl)-8a,9,9a,10,11,12,13,14a-octa­hydro-8H-benzo[f]chromeno[3,4-b]indolizine-8a-car­box­ylate
Source: Acta Crystallogr Sect E Struct Rep Online. 2009 Sep 26;65(Pt 10):o2550. doi: 10.1107/S1600536809037994 (PMC2970191; doi:10.1107/S1600536809037994)
Supplement: Supplementary file 2 [file e-65-o2550-Isup2.hkl]

#
# h,k,l, Fc-squared, Fo-squared, sigma(Fo-squared) and status flag
#
data_I
_shelx_title ' VR053 in P-3'
_shelx_refln_list_code          4
_shelx_F_calc_maximum      283.56
_exptl_crystal_F_000      1524.00
_reflns_d_resolution_high  0.7622
 
loop_
 _symmetry_equiv_pos_as_xyz
 'x, y, z'
 '-y, x-y, z'
 '-x+y, -x, z'
 '-x, -y, -z'
 'y, -x+y, -z'
 'x-y, x, -z'
 
_cell_length_a    18.4405
_cell_length_b    18.4405
_cell_length_c    11.4828
_cell_angle_alpha  90.000
_cell_angle_beta   90.000
_cell_angle_gamma 120.000
 
_shelx_F_squared_multiplier     1.000
 
loop_
 _refln_index_h
 _refln_index_k
 _refln_index_l
 _refln_F_squared_calc
 _refln_F_squared_meas
 _refln_F_squared_sigma
 _refln_observed_status
  -1   2   0     3436.40     2266.81    213.38 o
   0   2   0    14304.01    11854.84    511.94 o
  -2   3   0     2027.72     1861.90     55.12 o
  -1   3   0    16387.30    19058.02    502.57 o
   0   3   0      740.34      592.97     15.25 o
  -3   4   0      770.58      706.50     21.74 o
  -2   4   0    13227.08    13298.76    354.43 o
  -1   4   0     6807.59     7842.80    223.84 o
   0   4   0       26.25       43.07      7.84 o
  -4   5   0    45352.14    47505.14   1378.97 o
  -3   5   0     6522.56     6769.97    180.14 o
  -2   5   0    14864.77    16613.51    428.09 o
  -1   5   0     3450.75     3592.63    120.78 o
   0   5   0    80403.55    86928.23   2655.43 o
  -5   6   0    39301.06    42225.54   1334.15 o
  -4   6   0    24542.28    26036.75    740.52 o
  -3   6   0     4599.32     4970.72    131.26 o
  -2   6   0     5184.26     5755.86    170.07 o
  -1   6   0     2070.52     2291.60     75.06 o
   0   6   0     1823.21     1887.39     70.60 o
  -6   7   0       75.42       98.07     15.62 o
  -5   7   0       26.67       27.19     12.94 o
  -4   7   0      114.72      164.99     13.92 o
  -3   7   0     4068.34     4233.91    155.19 o
  -2   7   0      432.01      367.36     17.18 o
  -1   7   0      488.69      562.18     23.54 o
   0   7   0     9282.70    10621.99    427.68 o
  -7   8   0      684.01      787.75     31.71 o
  -6   8   0    11138.46    12683.14    417.98 o
  -5   8   0      794.01      852.94     39.58 o
  -4   8   0     1491.41     1718.76     68.07 o
  -3   8   0     2469.73     2701.20    121.88 o
  -2   8   0     1442.80     1437.17     68.41 o
  -1   8   0    13626.07    14249.18    488.85 o
   0   8   0     8352.54     8663.61    368.59 o
  -8   9   0     3069.25     3336.12    157.11 o
  -7   9   0     1284.21     1199.88     39.83 o
  -6   9   0     3659.74     3707.87    111.41 o
  -5   9   0       13.13       23.35     17.60 o
  -4   9   0       52.79       19.56     17.39 o
  -3   9   0     4773.35     4591.39    195.86 o
  -2   9   0      115.21       94.18     22.60 o
  -1   9   0     1779.13     1789.79     46.57 o
   0   9   0     4961.24     5623.87    233.11 o
  -9  10   0     4347.08     4185.18    174.44 o
  -8  10   0     4205.10     4013.99    165.38 o
  -7  10   0    13179.81    13671.85    456.07 o
  -6  10   0      323.43      285.34     27.27 o
  -5  10   0     1850.94     1939.04     59.42 o
  -4  10   0     2593.92     2566.79     92.81 o
  -3  10   0      678.90      729.75     34.92 o
  -2  10   0     5516.84     5266.80    181.26 o
  -1  10   0      914.01      872.53     41.07 o
   0  10   0      489.14      494.02     33.91 o
 -10  11   0     6327.38     6279.46    255.82 o
  -9  11   0     1858.80     1747.78     59.68 o
  -8  11   0      202.43      143.40     31.21 o
  -7  11   0     1425.58     1215.87     56.94 o
  -6  11   0      475.27      517.21     33.15 o
  -5  11   0     2186.67     2335.06     87.54 o
  -4  11   0     2845.94     2665.19     95.24 o
  -3  11   0      536.31      612.68     35.31 o
  -2  11   0       20.98       21.78     26.48 o
  -1  11   0        5.28      -16.87     27.30 o
   0  11   0      377.77      377.95     35.79 o
 -11  12   0      172.47      268.98     38.68 o
 -10  12   0      186.92      242.79     36.94 o
  -9  12   0      652.83      669.66     42.64 o
  -8  12   0     1522.01     1640.16     77.04 o
  -7  12   0      281.72      232.15     31.27 o
  -6  12   0      587.95      568.74     36.47 o
  -5  12   0     1037.26     1030.70     44.60 o
  -4  12   0     1638.00     1608.94     58.05 o
  -3  12   0     1300.58     1335.65     50.12 o
  -2  12   0      351.78      350.36     35.44 o
  -1  12   0     1485.67     1472.55     56.49 o
   0  12   0     2808.64     2797.88    104.99 o
 -12  13   0      276.61      287.63     39.07 o
 -11  13   0     1249.99     1236.98     61.58 o
 -10  13   0       50.42       22.17     34.75 o
  -9  13   0        3.92       -0.28     33.61 o
  -8  13   0       86.88       38.69     30.90 o
  -7  13   0        3.31        8.53     30.06 o
  -6  13   0     2351.75     2326.09    117.89 o
  -5  13   0      261.25      243.85     34.57 o
  -4  13   0        0.48       -7.54     30.59 o
  -3  13   0      930.99      909.75     46.21 o
  -2  13   0       11.87       33.66     33.42 o
  -1  13   0     4628.44     4722.35    122.76 o
   0  13   0     1552.86     1586.78     61.23 o
 -13  14   0      685.12      666.48     48.75 o
 -12  14   0      925.24      908.77     55.00 o
 -11  14   0      100.32      115.30     40.94 o
 -10  14   0      120.65       89.97     39.02 o
  -9  14   0       43.16       22.13     33.95 o
  -8  14   0      818.48      764.29     45.03 o
  -7  14   0        9.19       12.09     33.42 o
  -6  14   0     4881.97     4795.65    216.46 o
  -5  14   0      646.26      721.15     44.93 o
  -4  14   0     1002.22      990.03     49.21 o
  -3  14   0     1062.19     1080.45     53.19 o
  -2  14   0      685.16      652.73     46.85 o
  -1  14   0      804.61      852.46     50.59 o
   0  14   0      556.38      554.09     48.66 o
 -14  15   0      782.78      713.85     53.29 o
 -13  15   0      965.28      986.56     61.15 o
 -12  15   0     1386.39     1372.03     68.40 o
 -11  15   0       12.45       12.23     41.07 o
 -10  15   0      509.82      508.98     50.06 o
  -9  15   0       68.76       43.41     37.09 o
  -8  15   0       45.76       39.69     37.13 o
  -7  15   0      995.26     1035.47     51.95 o
  -6  15   0       34.52       59.16     37.66 o
  -5  15   0     1078.11     1070.67     53.99 o
  -4  15   0      603.91      595.78     47.50 o
  -3  15   0      564.64      575.10     48.29 o
  -2  15   0       67.18       39.37     40.85 o
  -1  15   0     1002.73      952.70     55.93 o
   0  15   0        3.76        2.40     42.54 o
 -15  16   0      168.09      125.55     47.77 o
 -14  16   0      718.84      724.20     54.78 o
 -13  16   0      829.35      778.77     60.54 o
 -12  16   0      497.06      537.35     54.27 o
 -11  16   0     1820.21     1806.25     82.10 o
 -10  16   0      170.28      157.50     42.38 o
  -9  16   0      421.63      432.93     46.97 o
  -8  16   0      244.14      207.11     43.63 o
  -7  16   0       65.46       35.60     40.50 o
  -6  16   0     2503.99     2384.74     74.50 o
  -5  16   0     2335.02     2258.70     71.71 o
  -4  16   0       42.46       43.64     41.74 o
  -3  16   0      407.94      381.04     48.50 o
  -2  16   0       61.77       43.08     44.21 o
  -1  16   0       38.63       58.79     45.86 o
   0  16   0      880.54      944.24     61.75 o
 -16  17   0      156.65      154.60     57.30 o
 -15  17   0       13.64      -13.78     46.95 o
 -14  17   0      193.50      138.54     53.36 o
 -13  17   0      101.70       84.99     49.64 o
 -12  17   0      306.33      319.56     53.65 o
 -11  17   0      412.32      411.24     54.47 o
 -10  17   0      620.69      587.57     51.98 o
  -9  17   0      194.51      183.86     45.25 o
  -8  17   0        8.78       19.55     42.12 o
  -7  17   0       51.54       59.97     43.45 o
  -6  17   0       45.29        5.26     42.79 o
  -5  17   0       87.08       99.64     45.16 o
  -4  17   0      435.62      449.15     52.23 o
  -3  17   0      300.03      241.78     50.25 o
  -2  17   0      260.05      309.06     59.02 o
  -1  17   0     1136.64     1141.47     73.67 o
   0  17   0      296.62      324.65     63.49 o
 -17  18   0     1342.96     1331.72     90.10 o
 -16  18   0      166.29      169.46     60.76 o
 -15  18   0      181.30      206.45     59.68 o
 -14  18   0       37.46       24.73     53.60 o
 -13  18   0        7.35       33.03     51.71 o
 -12  18   0      484.35      446.67     59.05 o
 -11  18   0      463.16      461.51     58.79 o
 -10  18   0      421.74      420.68     52.46 o
  -9  18   0      136.22       95.25     47.31 o
  -8  18   0        7.61       -9.83     45.13 o
  -7  18   0        5.58      -20.31     45.72 o
  -6  18   0       66.04       43.44     47.02 o
  -5  18   0      522.93      446.01     54.73 o
  -4  18   0       55.99      108.82     56.66 o
  -3  18   0       15.68      -52.20     55.04 o
  -2  18   0       50.92       55.30     59.16 o
  -1  18   0       47.59       37.95     60.09 o
   0  18   0       10.10       56.12     82.42 o
 -18  19   0       19.42       -2.18     84.16 o
 -17  19   0      157.39      188.62     75.17 o
 -16  19   0       27.52       53.04     70.28 o
 -15  19   0       67.63       30.61     67.93 o
 -14  19   0       70.62       55.68     56.61 o
 -13  19   0       38.50       -1.74     54.30 o
 -12  19   0       46.20       22.96     53.74 o
 -11  19   0        7.89       65.61     54.77 o
 -10  19   0      438.54      428.94     60.97 o
  -9  19   0       57.45       27.91     48.64 o
  -8  19   0      107.21      153.01     59.19 o
  -7  19   0       95.73       47.27     58.04 o
  -6  19   0      249.41      294.29     62.46 o
  -5  19   0      575.68      657.28     68.72 o
  -4  19   0       81.94       81.97     66.69 o
  -3  19   0       67.28       83.29     68.16 o
  -2  19   0       69.68       37.53     69.47 o
  -1  19   0       38.45       46.94     85.24 o
   0  19   0      136.44      109.19     91.44 o
 -19  20   0       25.33        6.19     90.22 o
 -18  20   0      174.74       25.63     87.81 o
 -17  20   0      111.49      149.24     87.48 o
 -16  20   0        0.86      -39.60     71.85 o
 -15  20   0      105.73      138.46     74.77 o
 -14  20   0      191.46      263.51     74.49 o
 -13  20   0       66.86       18.10     67.93 o
 -12  20   0       40.55       79.43     68.77 o
 -11  20   0       18.54       -3.91     66.38 o
 -10  20   0      193.76      218.44     71.50 o
  -9  20   0      148.38      156.63     70.33 o
  -8  20   0       72.33       53.04     67.51 o
  -7  20   0       91.31       13.30     68.22 o
  -6  20   0       60.22       49.04     69.69 o
  -5  20   0      182.89      134.06     72.45 o
  -4  20   0       11.55      -13.44     70.11 o
  -3  20   0       38.59       24.26     87.14 o
  -2  20   0       16.35      -28.28     89.25 o
  -1  20   0       62.35       32.62     92.33 o
   0  20   0       77.04       56.76     96.75 o
 -20  21   0       62.64      -20.73     97.44 o
 -19  21   0       37.90       65.42     95.15 o
 -18  21   0      101.16       81.07     92.17 o
 -17  21   0       46.93        7.83     85.95 o
 -16  21   0       61.85       77.85     86.66 o
 -15  21   0       89.02      103.78     77.40 o
 -14  21   0       51.34       74.45     74.15 o
 -13  21   0        0.53      -53.96     69.40 o
 -12  21   0       19.12      -70.03     70.03 o
 -11  21   0       19.35       73.64     72.03 o
 -10  21   0        0.40      -27.39     70.85 o
  -9  21   0        3.82      -22.19     70.67 o
  -8  21   0       13.88       17.51     71.91 o
  -7  21   0       50.39       35.86     73.74 o
  -6  21   0       15.27       -3.99     73.55 o
  -5  21   0       16.14       42.63     91.41 o
  -4  21   0        0.91      -52.31     90.88 o
  -3  21   0       21.74       89.05     95.91 o
  -2  21   0       53.22       82.44     98.13 o
  -1  21   0       67.56       50.42     99.95 o
 -19  22   0        1.62       13.52     95.58 o
 -18  22   0        4.96       -4.76     94.30 o
 -17  22   0       77.18       21.31     93.04 o
 -16  22   0       70.38       64.76     90.32 o
 -15  22   0        3.24        2.74     87.30 o
 -14  22   0       59.27       58.82     78.40 o
 -13  22   0      107.44       93.90     78.26 o
 -12  22   0       52.70       43.40     76.06 o
 -11  22   0        0.15        6.81     75.78 o
 -10  22   0        3.54      -16.25     74.11 o
  -9  22   0      191.17      260.69     82.66 o
  -8  22   0       12.46      -40.01     75.43 o
  -7  22   0      201.69      166.53    100.24 o
  -6  22   0       47.98       74.36     98.64 o
  -5  22   0       45.36       91.64     98.91 o
  -4  22   0      115.24      156.22    103.32 o
  -3  22   0       19.32       94.37    102.62 o
 -18  23   0       25.40      -66.74    167.05 o
 -17  23   0      177.01      129.24     99.44 o
 -16  23   0       43.72       38.22     95.10 o
 -15  23   0       35.92      -40.99     90.21 o
 -14  23   0       76.89       67.82     91.52 o
 -13  23   0       34.00       55.69     89.96 o
 -12  23   0       48.58       27.11     81.20 o
 -11  23   0        9.83      -62.19     78.75 o
 -10  23   0       52.21       37.29     81.58 o
  -9  23   0       18.47        5.27    101.40 o
  -8  23   0       37.44      -33.69    101.08 o
  -7  23   0        2.01       21.25    102.72 o
  -6  23   0        0.28       30.27    103.59 o
  -5  23   0        1.16       82.06    172.91 o
 -14  24   0       92.15      131.08     97.80 o
 -13  24   0       28.06      100.84    123.25 o
 -12  24   0       12.64      -52.68    120.51 o
 -11  24   0        2.13      -24.74    119.62 o
 -10  24   0        9.23        1.37    122.30 o
  -1   1   1     6433.39     1610.96   2823.23 o
   0   1   1     9873.29     6755.77    319.82 o
   1   1   1     2786.60     2794.61    109.11 o
  -3   2   1     3219.12     3227.57     89.54 o
  -2   2   1      444.75      510.12     15.40 o
  -1   2   1    27570.54    27532.79   1160.39 o
   0   2   1      475.14      510.06     12.99 o
   1   2   1     2088.45     2173.09     76.07 o
   2   2   1     6297.43     6954.55    188.09 o
  -5   3   1     6982.88     7312.12    200.10 o
  -4   3   1    17175.69    17872.65    493.40 o
  -3   3   1     2775.45     3163.97     87.38 o
  -2   3   1    10663.89    10182.63    312.60 o
  -1   3   1      635.00      584.68     18.56 o
   0   3   1     2401.60     2618.95     81.24 o
   1   3   1    46342.18    49356.51   1538.29 o
   2   3   1    10327.71    11233.64    309.11 o
   3   3   1     5199.89     5440.34    172.79 o
  -7   4   1       34.92       50.88     12.31 o
  -6   4   1       18.27       30.35     10.05 o
  -5   4   1       25.16       27.92      8.62 o
  -4   4   1       62.12       40.03      8.01 o
  -3   4   1    46495.08    51075.90   1517.18 o
  -2   4   1    77739.36    78376.12   2270.16 o
  -1   4   1    23573.32    26482.60    961.46 o
   0   4   1     2618.58     2955.24     95.31 o
   1   4   1      563.82      532.54     16.94 o
   2   4   1     6196.96     6282.03    187.84 o
   3   4   1     1625.59     1863.18     71.64 o
   4   4   1     4146.73     4435.99    171.03 o
  -9   5   1       54.63       10.18     18.58 o
  -8   5   1     6882.48     6984.51    276.28 o
  -7   5   1     2046.83     2277.92     79.41 o
  -6   5   1      609.77      591.06     23.10 o
  -5   5   1     7062.08     7800.26    215.43 o
  -4   5   1     5029.98     4660.01    137.83 o
  -3   5   1    64103.57    66494.40   1893.32 o
  -2   5   1    22225.33    25831.20    791.15 o
  -1   5   1     6602.73     6241.41    212.18 o
   0   5   1     9353.98    10397.54    320.63 o
   1   5   1     4580.96     4652.04    156.43 o
   2   5   1    10031.77    10990.61    406.87 o
   3   5   1     3164.93     3411.03    165.59 o
   4   5   1     3336.50     3469.54    111.51 o
   5   5   1       31.85       36.99     21.20 o
 -11   6   1      302.38      387.33     28.90 o
 -10   6   1      941.76      914.67     36.03 o
  -9   6   1    13067.60    13150.09    511.74 o
  -8   6   1     1681.18     1787.20     83.92 o
  -7   6   1      563.42      630.76     26.22 o
  -6   6   1       73.67       98.92     12.39 o
  -5   6   1     1662.25     1551.77     53.94 o
  -4   6   1     6511.44     7173.28    222.51 o
  -3   6   1      873.34      683.23     19.40 o
  -2   6   1        2.35       32.71     10.53 o
  -1   6   1     6858.55     6484.10    213.72 o
   0   6   1      107.10       61.51     12.90 o
   1   6   1      664.84      812.32     39.34 o
   2   6   1     1027.75      999.80     48.69 o
   3   6   1      321.12      332.23     23.98 o
   4   6   1     4481.16     4780.45    160.06 o
   5   6   1       87.83       58.94     23.96 o
   6   6   1        6.98        0.92     27.08 o
 -13   7   1     2156.39     2064.45     88.14 o
 -12   7   1      101.35       79.14     28.55 o
 -11   7   1       56.67       29.37     25.59 o
 -10   7   1      835.53      798.99     36.77 o
  -9   7   1      969.75      823.22     35.21 o
  -8   7   1     2415.64     2532.77     90.84 o
  -7   7   1      832.41      851.58     37.42 o
  -6   7   1      642.79      558.73     24.02 o
  -5   7   1     6505.09     7168.76    192.93 o
  -4   7   1     3331.92     3367.66     92.78 o
  -3   7   1       79.13       71.69     13.20 o
  -2   7   1     2815.30     3113.04    133.29 o
  -1   7   1      147.75      183.82     15.94 o
   0   7   1     1984.46     2420.35     99.79 o
   1   7   1      707.90      695.94     35.65 o
   2   7   1     1874.12     1991.70     65.16 o
   3   7   1     5106.56     4637.93    173.14 o
   4   7   1     2153.49     2442.30     96.31 o
   5   7   1      176.83      232.79     31.42 o
   6   7   1        7.14        9.10     30.27 o
   7   7   1      341.79      368.52     39.96 o
 -15   8   1     1017.31     1042.20     52.82 o
 -14   8   1      115.19      111.34     35.22 o
 -13   8   1      900.67      876.55     43.44 o
 -12   8   1        5.72        9.44     27.71 o
 -11   8   1     1138.62     1122.10     44.48 o
 -10   8   1     8765.10     9129.88    263.40 o
  -9   8   1     4705.74     4813.31    136.42 o
  -8   8   1      295.04      393.84     24.42 o
  -7   8   1     2340.01     2552.17    132.54 o
  -6   8   1      190.06      300.03     23.40 o
  -5   8   1    13070.48    14296.95    471.42 o
  -4   8   1       85.90       91.83     16.46 o
  -3   8   1     2557.66     2603.69     83.40 o
  -2   8   1     1700.39     1642.20     57.78 o
  -1   8   1     6628.76     6755.13    285.96 o
   0   8   1       69.88       64.14     19.62 o
   1   8   1     2023.53     1866.14     81.54 o
   2   8   1      150.13      140.19     26.41 o
   3   8   1     1838.67     2040.91     97.87 o
   4   8   1      903.02      911.42     58.20 o
   5   8   1      220.11      286.31     35.44 o
   6   8   1     1306.46     1304.20     67.50 o
   7   8   1      324.83      317.01     42.01 o
   8   8   1       37.92       -0.67     38.94 o
 -17   9   1      854.65      822.39     54.63 o
 -16   9   1     1053.75     1099.88     56.53 o
 -15   9   1      466.71      496.42     44.62 o
 -14   9   1     5530.98     5418.76    192.50 o
 -13   9   1       27.02       30.29     31.19 o
 -12   9   1        2.66        1.57     28.26 o
 -11   9   1      729.56      655.43     36.52 o
 -10   9   1     3405.22     3511.78    107.33 o
  -9   9   1       22.65      -21.10     21.10 o
  -8   9   1     2371.65     2421.91    122.85 o
  -7   9   1     4058.43     4283.72    173.64 o
  -6   9   1     3930.70     4409.06    153.09 o
  -5   9   1     2275.08     2323.44     80.71 o
  -4   9   1    13837.01    14901.76    572.37 o
  -3   9   1    17360.36    18326.89    785.56 o
  -2   9   1     2112.89     2121.61     83.04 o
  -1   9   1       46.26       91.09     21.71 o
   0   9   1      117.83      101.97     27.84 o
   1   9   1      918.44      998.48     58.32 o
   2   9   1     1309.15     1244.99     51.17 o
   3   9   1       57.78       73.29     32.23 o
   4   9   1      697.41      751.14     42.40 o
   5   9   1      134.20      109.63     35.46 o
   6   9   1      647.17      646.97     46.87 o
   7   9   1       82.19       45.46     39.59 o
   8   9   1      477.43      539.55     51.13 o
   9   9   1      761.87      687.87     56.35 o
 -19  10   1       24.45       -4.90     56.15 o
 -18  10   1       10.10      -17.45     52.12 o
 -17  10   1        0.92        7.87     41.67 o
 -16  10   1      182.67      130.22     41.16 o
 -15  10   1       10.42       10.33     37.09 o
 -14  10   1      615.84      605.67     44.43 o
 -13  10   1      632.76      577.92     41.16 o
 -12  10   1      335.75      308.70     34.77 o
 -11  10   1       32.60       41.97     26.13 o
 -10  10   1        5.19      -15.28     23.76 o
  -9  10   1        4.80        2.74     25.49 o
  -8  10   1    10250.95    10951.11    409.94 o
  -7  10   1    11615.59    10543.57    401.51 o
  -6  10   1     6430.73     7384.18    270.02 o
  -5  10   1     1342.39     1308.30     50.76 o
  -4  10   1      159.65      138.06     23.21 o
  -3  10   1     5882.68     6143.31    254.19 o
  -2  10   1     4506.96     4532.76    209.00 o
  -1  10   1     2302.30     2359.18     90.29 o
   0  10   1        2.69       10.37     29.04 o
   1  10   1        6.19        0.19     30.16 o
   2  10   1      163.38      138.75     34.90 o
   3  10   1      121.96      104.27     36.74 o
   4  10   1     2571.58     2584.22    124.68 o
   5  10   1       36.51       28.44     40.55 o
   6  10   1        7.44       30.04     39.54 o
   7  10   1       68.08       19.51     41.90 o
   8  10   1      461.42      499.96     53.13 o
   9  10   1      632.15      710.55     68.28 o
  10  10   1        2.10        4.06     59.06 o
 -21  11   1       69.07        3.85     72.12 o
 -20  11   1      150.96      167.76     63.43 o
 -19  11   1       92.49       81.36     58.42 o
 -18  11   1       49.19       77.52     54.23 o
 -17  11   1       21.21       44.12     42.68 o
 -16  11   1      331.58      279.29     44.96 o
 -15  11   1        3.38      -26.92     37.20 o
 -14  11   1     2218.06     2182.42     64.96 o
 -13  11   1      539.25      538.97     41.61 o
 -12  11   1       23.37       55.11     31.42 o
 -11  11   1      978.42      987.81     45.67 o
 -10  11   1        8.96       18.90     26.09 o
  -9  11   1     9193.85     9337.14    374.52 o
  -8  11   1      649.63      624.75     35.78 o
  -7  11   1     2075.62     2325.76     87.19 o
  -6  11   1      291.66      276.55     27.38 o
  -5  11   1      860.19      830.52     38.17 o
  -4  11   1     1491.08     1405.88     49.80 o
  -3  11   1      658.41      674.52     36.12 o
  -2  11   1      565.13      571.53     35.65 o
  -1  11   1     6874.33     6982.93    210.65 o
   0  11   1     5461.80     5454.94    130.98 o
   1  11   1       58.12       31.37     34.73 o
   2  11   1      274.06      276.51     41.26 o
   3  11   1      155.55      118.68     40.47 o
   4  11   1     1189.42     1198.71     61.79 o
   5  11   1     1215.39     1288.07     66.89 o
   6  11   1      102.33       69.54     47.05 o
   7  11   1      425.43      448.25     60.84 o
   8  11   1        5.56       -2.95     55.98 o
   9  11   1       79.76       70.45     68.85 o
  10  11   1      109.67      126.40     73.75 o
  11  11   1       42.88        4.65     76.00 o
 -23  12   1       29.30       26.86     89.58 o
 -22  12   1       48.61       13.86     76.41 o
 -21  12   1       75.60       55.22     72.62 o
 -20  12   1      116.08       92.30     63.06 o
 -19  12   1      839.60      823.89     70.89 o
 -18  12   1      807.85      863.66     67.18 o
 -17  12   1       30.34       33.72     43.73 o
 -16  12   1      282.53      283.40     45.65 o
 -15  12   1       46.86       34.36     39.25 o
 -14  12   1     2334.04     2487.44     92.64 o
 -13  12   1       66.77       93.79     35.76 o
 -12  12   1        8.78       18.34     32.37 o
 -11  12   1      293.24      312.95     35.84 o
 -10  12   1       10.76       30.13     33.31 o
  -9  12   1      418.27      444.70     40.39 o
  -8  12   1      183.26      100.41     32.88 o
  -7  12   1      687.44      739.17     38.69 o
  -6  12   1       38.76       58.95     28.78 o
  -5  12   1      214.71      247.94     31.81 o
  -4  12   1     1666.92     1772.59     52.37 o
  -3  12   1      427.63      414.32     35.84 o
  -2  12   1     3409.62     3455.67     94.71 o
  -1  12   1      504.59      567.87     39.54 o
   0  12   1      162.30      246.41     36.96 o
   1  12   1       35.17      -11.23     37.32 o
   2  12   1      423.83      392.51     47.55 o
   3  12   1      462.17      500.20     51.66 o
   4  12   1      230.03      213.28     48.53 o
   5  12   1      220.27      230.90     52.10 o
   6  12   1      378.21      329.55     56.67 o
   7  12   1      532.06      521.17     74.05 o
   8  12   1       13.66      -45.59     66.06 o
   9  12   1       26.08       -2.42     71.59 o
  10  12   1       88.07       77.45     85.40 o
  11  12   1       31.75       61.67     89.72 o
  12  12   1       10.31      -78.24     92.63 o
 -24  13   1       75.61       12.80     95.19 o
 -23  13   1      187.42      176.40     93.28 o
 -22  13   1        4.62       -8.93     76.46 o
 -21  13   1       78.96       98.91     75.86 o
 -20  13   1        1.90      -44.59     60.05 o
 -19  13   1        1.18       -0.12     56.63 o
 -18  13   1      119.16      154.08     57.02 o
 -17  13   1      372.39      390.77     58.45 o
 -16  13   1        3.65      -33.88     40.82 o
 -15  13   1     1684.41     1680.34     66.32 o
 -14  13   1     1050.62     1069.49     54.23 o
 -13  13   1      800.89      868.93     49.60 o
 -12  13   1      958.20     1006.16     49.99 o
 -11  13   1      242.54      271.10     41.48 o
 -10  13   1      496.36      489.37     44.19 o
  -9  13   1     2868.00     2898.78    126.61 o
  -8  13   1      733.88      739.50     41.89 o
  -7  13   1      257.01      262.73     35.00 o
  -6  13   1     3969.02     3986.43    156.20 o
  -5  13   1       34.16       28.91     31.25 o
  -4  13   1     1392.29     1423.28     61.31 o
  -3  13   1     3012.46     3018.53     83.30 o
  -2  13   1     2442.56     2542.83     77.22 o
  -1  13   1     3137.51     3160.70    104.33 o
   0  13   1      365.83      396.62     43.03 o
   1  13   1       16.35       -2.26     37.86 o
   2  13   1       17.84       16.68     44.71 o
   3  13   1       88.19       72.76     47.33 o
   4  13   1      636.64      724.27     61.88 o
   5  13   1        8.06      -48.23     50.52 o
   6  13   1       23.83      -17.90     64.02 o
   7  13   1        0.55      -25.84     67.79 o
   8  13   1        4.87      -10.46     71.53 o
   9  13   1        0.93       46.00     85.06 o
  10  13   1      117.73      106.72     91.98 o
  11  13   1        0.77      -47.70     93.66 o
 -24  14   1      165.65      199.26    100.97 o
 -23  14   1        5.37      -82.68     86.96 o
 -22  14   1       12.32       53.16     77.95 o
 -21  14   1        0.92        7.47     73.50 o
 -20  14   1       53.60       24.31     61.21 o
 -19  14   1      614.91      657.14     69.79 o
 -18  14   1      251.12      272.56     60.79 o
 -17  14   1       53.10       83.10     52.99 o
 -16  14   1      234.31      232.50     47.38 o
 -15  14   1      571.43      556.95     50.43 o
 -14  14   1     1145.53     1115.94     55.87 o
 -13  14   1       64.80       38.65     38.49 o
 -12  14   1      265.09      231.67     40.64 o
 -11  14   1      111.33       93.66     40.88 o
 -10  14   1      326.36      340.06     44.04 o
  -9  14   1       68.29       36.80     38.64 o
  -8  14   1      535.62      599.61     43.18 o
  -7  14   1     3430.65     3247.02    122.87 o
  -6  14   1       36.65       30.83     34.38 o
  -5  14   1      519.86      483.19     41.65 o
  -4  14   1      106.21      104.67     36.76 o
  -3  14   1     1867.03     1888.72     62.81 o
  -2  14   1      708.41      749.21     48.06 o
  -1  14   1      579.69      662.20     48.41 o
   0  14   1      118.22      131.63     41.85 o
   1  14   1      294.66      276.88     46.46 o
   2  14   1       12.85       39.68     44.28 o
   3  14   1       19.09      -16.05     49.70 o
   4  14   1      572.67      529.09     73.30 o
   5  14   1       42.25       12.20     65.85 o
   6  14   1      233.88      235.38     73.98 o
   7  14   1       39.64       56.88     82.93 o
   8  14   1        0.99      -28.08     84.90 o
   9  14   1        9.49      -63.26     88.80 o
  10  14   1        1.91      -47.62     94.88 o
 -23  15   1        9.88       88.70     92.35 o
 -22  15   1       13.95       13.82     78.10 o
 -21  15   1      125.03      169.11     77.10 o
 -20  15   1       40.84       56.01     63.80 o
 -19  15   1       10.65       18.71     59.93 o
 -18  15   1        1.12       -7.09     56.41 o
 -17  15   1       98.80       63.50     54.59 o
 -16  15   1       31.00       38.41     51.14 o
 -15  15   1      204.53      227.15     46.60 o
 -14  15   1       84.64       53.42     42.78 o
 -13  15   1       91.25       43.78     40.60 o
 -12  15   1     3815.86     3603.71    186.35 o
 -11  15   1      484.63      498.05     51.00 o
 -10  15   1      709.58      655.51     52.74 o
  -9  15   1      172.38      166.02     39.74 o
  -8  15   1     2430.88     2296.77     67.88 o
  -7  15   1     4047.46     4178.29    140.85 o
  -6  15   1      345.40      324.41     42.30 o
  -5  15   1      403.37      452.95     44.43 o
  -4  15   1      201.37      155.50     40.31 o
  -3  15   1       97.20       79.86     40.40 o
  -2  15   1      882.49      867.87     53.22 o
  -1  15   1       22.53       28.91     41.08 o
   0  15   1      158.58      175.11     45.92 o
   1  15   1      739.47      707.15     56.90 o
   2  15   1       17.82        1.25     47.39 o
   3  15   1       14.10      -10.22     56.06 o
   4  15   1      595.57      711.50     81.40 o
   5  15   1      166.53      156.40     83.38 o
   6  15   1      155.92      100.29     85.97 o
   7  15   1      210.38      224.37     93.38 o
   8  15   1       39.24       14.15     93.05 o
 -23  16   1        2.92       74.16    120.93 o
 -22  16   1      110.97      115.40     82.40 o
 -21  16   1       13.65       37.91     75.59 o
 -20  16   1       26.12       -2.55     70.99 o
 -19  16   1       42.82        4.56     60.83 o
 -18  16   1       19.07       20.02     57.77 o
 -17  16   1       33.85       20.79     55.92 o
 -16  16   1      130.32      224.29     56.76 o
 -15  16   1       64.85       73.08     52.22 o
 -14  16   1       58.09       49.42     44.19 o
 -13  16   1        6.63      -20.91     45.67 o
 -12  16   1      692.17      759.33     58.85 o
 -11  16   1      967.89     1018.04     61.82 o
 -10  16   1      380.15      292.83     49.95 o
  -9  16   1      448.41      461.59     47.16 o
  -8  16   1       45.85       44.56     39.66 o
  -7  16   1      234.31      268.58     44.56 o
  -6  16   1      785.27      837.47     67.88 o
  -5  16   1      264.84      264.58     44.70 o
  -4  16   1        0.10      -39.76     40.01 o
  -3  16   1       89.60       60.18     42.95 o
  -2  16   1       52.47       60.58     44.00 o
  -1  16   1      229.97      232.79     49.24 o
   0  16   1     1224.59     1141.06     63.79 o
   1  16   1      355.34      386.04     55.55 o
   2  16   1        1.02      -24.91     65.75 o
   3  16   1       15.04       13.08     77.27 o
   4  16   1      103.65      140.10     85.28 o
   5  16   1      327.00      336.70     94.36 o
   6  16   1        1.76       55.97     91.66 o
   7  16   1        4.47      -20.97     92.61 o
 -23  17   1       66.51       67.11    121.05 o
 -22  17   1      279.96      380.21    105.78 o
 -21  17   1      143.68      129.62     78.67 o
 -20  17   1      103.74       69.88     75.03 o
 -19  17   1       71.87      106.87     64.66 o
 -18  17   1      192.36      262.73     65.05 o
 -17  17   1      223.45      227.20     62.23 o
 -16  17   1       10.45       21.78     55.36 o
 -15  17   1      100.40      106.63     54.68 o
 -14  17   1      380.64      344.28     57.56 o
 -13  17   1       59.20       88.69     50.94 o
 -12  17   1        3.91       23.52     47.92 o
 -11  17   1      312.12      377.78     54.60 o
 -10  17   1     1305.05     1220.68     67.13 o
  -9  17   1       53.96       11.56     42.05 o
  -8  17   1      256.31      323.96     47.59 o
  -7  17   1       66.51       46.52     43.13 o
  -6  17   1      125.51      169.15     46.11 o
  -5  17   1       69.63       49.46     43.93 o
  -4  17   1      439.00      436.79     51.65 o
  -3  17   1      266.38      299.51     50.88 o
  -2  17   1       34.82       42.69     47.87 o
  -1  17   1       15.51      -20.05     48.14 o
   0  17   1        5.77       28.59     75.16 o
   1  17   1       40.72       78.04     79.21 o
   2  17   1        2.57       19.18     80.75 o
   3  17   1      183.13      199.62     88.84 o
   4  17   1        9.14       84.75     89.43 o
   5  17   1       26.81       -2.30     92.15 o
   6  17   1       31.61      -11.39     93.79 o
 -22  18   1       50.23       36.53    101.15 o
 -21  18   1        0.58      -16.64     94.05 o
 -20  18   1       26.91       12.32     74.80 o
 -19  18   1       20.59      -32.72     63.94 o
 -18  18   1        5.18       16.19     62.30 o
 -17  18   1      296.53      286.61     65.77 o
 -16  18   1        2.14       18.36     57.97 o
 -15  18   1       13.48      -38.75     54.38 o
 -14  18   1      199.80      262.64     58.10 o
 -13  18   1       41.24      -48.61     50.78 o
 -12  18   1        5.50       32.13     52.02 o
 -11  18   1       15.34        1.03     50.27 o
 -10  18   1      132.50      100.88     51.89 o
  -9  18   1      700.96      696.39     62.06 o
  -8  18   1     1410.75     1389.65     69.70 o
  -7  18   1        2.00      -41.58     45.30 o
  -6  18   1      528.87      643.91     57.63 o
  -5  18   1      367.94      349.37     53.40 o
  -4  18   1      557.12      537.24     62.83 o
  -3  18   1      883.02      775.90     67.98 o
  -2  18   1       16.08      -14.47     62.19 o
  -1  18   1      494.68      740.82     95.59 o
   0  18   1      275.00      257.03     88.26 o
   1  18   1        2.80        8.57     83.90 o
   2  18   1      378.88      369.23     95.37 o
   3  18   1       19.86        1.08     89.24 o
   4  18   1       15.37       11.02     95.04 o
 -22  19   1        1.17       14.78    101.92 o
 -21  19   1       36.11       70.94     99.67 o
 -20  19   1       15.13       90.13     93.59 o
 -19  19   1      106.01      118.04     90.95 o
 -18  19   1       29.40       -4.92     63.82 o
 -17  19   1       70.06       87.06     63.55 o
 -16  19   1       15.60       -8.07     60.55 o
 -15  19   1      421.52      353.05     65.20 o
 -14  19   1        0.41      -40.65     54.62 o
 -13  19   1       26.13       -1.76     55.35 o
 -12  19   1      237.50      247.52     58.75 o
 -11  19   1       14.34       24.43     54.43 o
 -10  19   1       93.89       85.67     55.68 o
  -9  19   1        2.84      -20.71     52.73 o
  -8  19   1      158.58      129.18     55.98 o
  -7  19   1        3.71      -43.61     52.45 o
  -6  19   1        2.60      -11.89     54.14 o
  -5  19   1       73.24       55.76     64.62 o
  -4  19   1       11.48       23.23     65.04 o
  -3  19   1       21.55      -24.30     80.81 o
  -2  19   1      237.87      206.48     88.63 o
  -1  19   1       30.48       29.30     85.30 o
   0  19   1        0.32      -85.16     85.16 o
   1  19   1       10.42        4.93     89.89 o
   2  19   1        3.68      -33.95     91.25 o
   3  19   1        6.78      -42.88     95.51 o
 -21  20   1       37.19       50.11    100.33 o
 -20  20   1       95.68       83.26     96.29 o
 -19  20   1       15.92      -26.11     90.54 o
 -18  20   1        7.32       34.78     77.52 o
 -17  20   1       26.28       15.73     75.26 o
 -16  20   1       50.12      100.06     74.99 o
 -15  20   1       13.75       13.80     71.81 o
 -14  20   1      297.14      193.65     63.02 o
 -13  20   1      137.33      185.65     61.38 o
 -12  20   1      245.68      164.35     60.84 o
 -11  20   1       80.53       28.83     57.76 o
 -10  20   1      100.59      106.56     59.83 o
  -9  20   1      195.09      189.51     70.95 o
  -8  20   1        1.38      -16.19     66.47 o
  -7  20   1       14.96       17.57     68.78 o
  -6  20   1        1.61      -29.97     68.30 o
  -5  20   1        8.96      -41.97     84.10 o
  -4  20   1        7.86       -3.24     84.42 o
  -3  20   1        1.97      -25.39     86.78 o
  -2  20   1      104.78      179.68     93.80 o
  -1  20   1       41.02       52.23     93.86 o
   0  20   1        5.31       33.29     94.15 o
   1  20   1       81.00      155.63    100.69 o
 -20  21   1        1.94      -29.31     98.13 o
 -19  21   1       34.32       31.91     93.78 o
 -18  21   1       23.61       55.44     90.23 o
 -17  21   1       96.71      119.97     81.63 o
 -16  21   1      150.58      180.98     80.77 o
 -15  21   1       16.50       30.61     75.16 o
 -14  21   1       57.17      131.75     75.97 o
 -13  21   1        7.58      -10.01     71.34 o
 -12  21   1       14.11       -8.09     72.07 o
 -11  21   1      170.61      115.04     74.32 o
 -10  21   1        9.77      -28.42     69.85 o
  -9  21   1       17.34      -16.84     71.92 o
  -8  21   1      182.60      167.02     75.16 o
  -7  21   1        8.84      -41.68     88.14 o
  -6  21   1        1.66      -30.85     87.95 o
  -5  21   1       87.37      136.97     93.29 o
  -4  21   1      145.63       85.03     94.28 o
  -3  21   1       12.53       49.80     94.69 o
  -2  21   1       29.72       85.70     99.15 o
  -1  21   1      110.55       86.49    102.99 o
 -19  22   1       53.93      -25.86     96.61 o
 -18  22   1       19.11      -67.64     92.92 o
 -17  22   1       27.95       -2.01     91.73 o
 -16  22   1        9.13        5.27     80.69 o
 -15  22   1       35.05       94.41     80.92 o
 -14  22   1       28.89      -23.90     76.93 o
 -13  22   1       68.43       80.69     78.01 o
 -12  22   1        7.17      -32.51     75.98 o
 -11  22   1        8.99      -31.14     74.79 o
 -10  22   1        0.02      -90.21     90.21 o
  -9  22   1        2.31      -11.11     92.70 o
  -8  22   1       51.48       39.65     95.65 o
  -7  22   1        5.71      -57.66     93.61 o
  -6  22   1       23.45       68.09     98.68 o
  -5  22   1       12.99      -11.42     97.64 o
  -4  22   1       91.05       43.24    101.80 o
  -3  22   1        0.19      -88.44    100.41 o
 -17  23   1       18.98        5.81     96.30 o
 -16  23   1        4.98       -1.55     92.17 o
 -15  23   1      148.84      177.62    106.48 o
 -14  23   1        4.16      -25.00     98.58 o
 -13  23   1      293.08      381.03    107.72 o
 -12  23   1       45.11       80.10    101.26 o
 -11  23   1       18.96       -5.38     98.40 o
 -10  23   1       23.07      -23.18     98.61 o
  -9  23   1      141.73      140.58    104.18 o
  -8  23   1      301.07      320.46    108.84 o
  -7  23   1       18.17       64.07    104.42 o
  -6  23   1       47.30      -52.28    101.59 o
 -14  24   1        3.60       20.09    123.06 o
 -13  24   1       61.30      118.35    107.35 o
 -12  24   1        2.02       50.64    104.88 o
 -11  24   1        5.04      -75.81    103.88 o
 -10  24   1        7.28      -19.86    122.16 o
   0   0   2    21196.23    25700.97   2011.81 o
  -1   1   2     3720.02     2898.65    133.87 o
   0   1   2     1437.00      709.45     67.13 o
   1   1   2     1126.59      781.77     23.53 o
  -3   2   2      620.39      775.85     15.19 o
  -2   2   2     2477.37     1701.24     94.98 o
  -1   2   2     7203.07     8636.19    468.52 o
   0   2   2     1443.51     1062.59     28.77 o
   1   2   2    23004.17    20999.18    757.16 o
   2   2   2    11207.94    10432.76    256.17 o
  -5   3   2     2444.66     2851.76     82.56 o
  -4   3   2     7255.32     7621.40    208.59 o
  -3   3   2    19260.80    19972.19    552.59 o
  -2   3   2      559.16      390.32     19.27 o
  -1   3   2       41.22       30.27      4.68 o
   0   3   2     5646.63     4908.74    336.92 o
   1   3   2     9913.74    10284.41    310.17 o
   2   3   2     8496.31     9421.60    249.41 o
   3   3   2       44.38       45.16     11.42 o
  -7   4   2      150.23      214.20     15.34 o
  -6   4   2     1280.88     1038.16     39.97 o
  -5   4   2     5975.37     5413.08    147.64 o
  -4   4   2     1287.60     1078.44     36.00 o
  -3   4   2    15988.72    16602.91    576.00 o
  -2   4   2        0.79        4.41      6.02 o
  -1   4   2      219.83      161.92     23.53 o
   0   4   2     2837.75     3112.02     92.59 o
   1   4   2    13386.27    13522.42    457.94 o
   2   4   2    21201.99    22608.97    865.46 o
   3   4   2       42.18       41.70     13.14 o
   4   4   2      489.74      540.51     23.05 o
  -9   5   2      634.80      640.47     25.89 o
  -8   5   2     3281.54     2878.38    121.47 o
  -7   5   2      103.50      151.17     14.98 o
  -6   5   2     2189.49     1973.73     72.66 o
  -5   5   2     4120.36     4369.37    155.81 o
  -4   5   2       55.27       51.05     12.56 o
  -3   5   2     2724.93     2746.63     96.86 o
  -2   5   2     2526.19     2326.69     77.79 o
  -1   5   2      200.57      234.92     12.70 o
   0   5   2     5860.85     5743.78    190.43 o
   1   5   2     3227.21     3529.50    105.39 o
   2   5   2      290.36      239.80     16.07 o
   3   5   2      150.22      163.79     17.84 o
   4   5   2     1582.68     1706.20     78.13 o
   5   5   2      964.04      803.68     34.43 o
 -11   6   2      168.41      160.23     25.40 o
 -10   6   2     3210.98     3183.28     86.15 o
  -9   6   2     6714.81     6798.29    228.54 o
  -8   6   2      974.70      902.56     41.77 o
  -7   6   2     4341.63     4477.01    148.68 o
  -6   6   2      132.90      103.45     15.07 o
  -5   6   2     2576.00     2328.25     78.41 o
  -4   6   2     1085.00      952.44     37.67 o
  -3   6   2     1483.31     1279.64     40.59 o
  -2   6   2       49.38       64.71     11.96 o
  -1   6   2     2886.69     3286.84    143.68 o
   0   6   2      217.94      278.85     16.89 o
   1   6   2     1844.72     1860.52     65.63 o
   2   6   2     2370.31     2420.95    111.92 o
   3   6   2     1165.21     1225.62     49.81 o
   4   6   2       93.38       60.97     21.89 o
   5   6   2     1199.54     1209.42     47.04 o
   6   6   2      196.17      190.40     28.54 o
 -13   7   2     1512.53     1620.97     49.91 o
 -12   7   2      254.87      270.25     29.60 o
 -11   7   2     2646.60     2606.62     72.85 o
 -10   7   2       30.49       41.72     23.76 o
  -9   7   2    13168.91    12577.69    433.99 o
  -8   7   2     6639.79     6685.44    224.80 o
  -7   7   2     1801.96     1796.07     56.80 o
  -6   7   2    17925.71    20731.55    669.53 o
  -5   7   2      635.83      659.77     25.10 o
  -4   7   2     7391.67     8086.39    255.42 o
  -3   7   2     1706.13     1817.01     45.92 o
  -2   7   2       73.13       74.23     13.93 o
  -1   7   2      650.39      771.97     42.06 o
   0   7   2     2330.21     2738.81    126.84 o
   1   7   2     3578.05     3920.76    186.30 o
   2   7   2     6855.18     7151.79    325.52 o
   3   7   2     3037.81     3013.02    139.19 o
   4   7   2        5.94       -9.26     23.17 o
   5   7   2        8.94        7.59     25.41 o
   6   7   2      113.73       74.00     29.34 o
   7   7   2      991.86      976.45     48.11 o
 -15   8   2     1600.43     1731.80     63.64 o
 -14   8   2       58.78       23.51     33.25 o
 -13   8   2      443.08      418.47     37.34 o
 -12   8   2       20.46       -6.47     27.72 o
 -11   8   2      796.75      841.41     39.42 o
 -10   8   2      565.03      549.49     32.18 o
  -9   8   2     1482.82     1532.72     46.26 o
  -8   8   2      680.33      704.66     29.55 o
  -7   8   2     1122.62     1084.06     47.72 o
  -6   8   2      196.89      227.55     20.87 o
  -5   8   2     1696.83     1679.44     60.43 o
  -4   8   2    12007.52    12712.93    418.61 o
  -3   8   2      913.82     1106.31     35.02 o
  -2   8   2     6935.82     6463.07    241.98 o
  -1   8   2     3157.72     3099.10    142.08 o
   0   8   2      641.58      618.91     31.85 o
   1   8   2     4402.85     4596.43    224.74 o
   2   8   2       53.20       60.29     23.12 o
   3   8   2     5921.60     5855.47    185.95 o
   4   8   2     2257.28     2293.08     92.32 o
   5   8   2        7.38      -19.76     29.88 o
   6   8   2      276.40      268.83     38.05 o
   7   8   2       67.28       35.00     37.19 o
   8   8   2     1972.08     2091.90     90.90 o
 -17   9   2       97.02       71.62     50.07 o
 -16   9   2       48.05       63.71     40.51 o
 -15   9   2     1179.46     1116.44     53.82 o
 -14   9   2       17.01        1.84     33.51 o
 -13   9   2      493.98      444.37     38.49 o
 -12   9   2       99.14       89.02     30.42 o
 -11   9   2     2146.38     2185.63     90.15 o
 -10   9   2        2.71       -2.94     22.87 o
  -9   9   2       41.78       43.42     22.07 o
  -8   9   2      892.83      787.79     33.40 o
  -7   9   2     1818.88     1895.81     69.34 o
  -6   9   2     2788.68     2650.43    126.77 o
  -5   9   2       72.57       48.57     18.45 o
  -4   9   2     6234.75     6486.68    188.17 o
  -3   9   2     5410.96     5685.37    187.99 o
  -2   9   2     1255.04     1162.00     35.31 o
  -1   9   2     1067.33     1081.41     74.28 o
   0   9   2      121.49      174.33     24.39 o
   1   9   2      414.21      431.12     29.27 o
   2   9   2     2171.78     2132.92     96.28 o
   3   9   2      102.90      124.66     33.62 o
   4   9   2      102.39      127.97     33.30 o
   5   9   2      718.85      676.61     44.24 o
   6   9   2        4.83      -19.78     35.81 o
   7   9   2       22.18       22.70     39.04 o
   8   9   2      167.97      151.53     51.57 o
   9   9   2        0.27      -51.41     51.41 o
 -19  10   2      925.05      959.13     73.00 o
 -18  10   2      119.89      150.16     56.14 o
 -17  10   2      238.77      372.18     55.56 o
 -16  10   2     1077.69     1020.23     54.73 o
 -15  10   2        0.68      -13.59     36.24 o
 -14  10   2      986.93      880.87     47.94 o
 -13  10   2      146.62      207.11     35.82 o
 -12  10   2     2093.64     2058.44     64.13 o
 -11  10   2       48.57       29.19     26.13 o
 -10  10   2      287.50      295.91     28.59 o
  -9  10   2      158.98      182.74     26.14 o
  -8  10   2     3721.82     3682.72    115.68 o
  -7  10   2     6471.48     6475.82    283.63 o
  -6  10   2      776.50      833.93     37.91 o
  -5  10   2     4576.78     5001.21    166.34 o
  -4  10   2      237.05      248.79     24.68 o
  -3  10   2     2049.80     2070.04     69.65 o
  -2  10   2      926.84      933.47     45.89 o
  -1  10   2      483.48      533.76     28.88 o
   0  10   2     1377.08     1440.06     66.07 o
   1  10   2      122.89      105.02     32.44 o
   2  10   2      585.40      556.43     42.18 o
   3  10   2       17.73       13.00     34.58 o
   4  10   2      394.98      340.96     43.89 o
   5  10   2      221.60      177.99     40.38 o
   6  10   2       33.46       -9.12     38.78 o
   7  10   2      208.17      252.47     53.23 o
   8  10   2        8.21        6.66     52.74 o
   9  10   2      234.05      302.06     62.26 o
  10  10   2        7.14       -9.97     60.76 o
 -21  11   2       25.33       55.30     79.40 o
 -20  11   2      236.97      209.77     64.55 o
 -19  11   2      131.69      162.94     61.08 o
 -18  11   2      121.54      182.41     56.99 o
 -17  11   2      544.02      500.72     58.14 o
 -16  11   2      215.34      180.21     42.92 o
 -15  11   2       50.53       53.38     38.28 o
 -14  11   2      285.65      274.33     40.22 o
 -13  11   2      327.16      298.87     35.59 o
 -12  11   2     1125.79     1224.01     48.77 o
 -11  11   2      342.77      335.74     32.14 o
 -10  11   2      163.91      169.45     28.35 o
  -9  11   2     1132.29     1180.30     48.97 o
  -8  11   2       30.18       60.79     27.31 o
  -7  11   2      634.78      621.91     34.91 o
  -6  11   2       12.23        7.56     23.10 o
  -5  11   2      228.14      196.82     26.42 o
  -4  11   2     1529.16     1719.14     84.79 o
  -3  11   2      786.23      863.68     37.07 o
  -2  11   2     2002.60     1969.47     76.40 o
  -1  11   2       11.65        7.35     28.06 o
   0  11   2      343.96      424.13     40.03 o
   1  11   2       24.43       66.28     35.26 o
   2  11   2       87.42       64.94     37.26 o
   3  11   2      303.85      322.43     44.43 o
   4  11   2     1629.55     1632.62     91.37 o
   5  11   2       28.28       29.00     43.33 o
   6  11   2       23.36       60.50     56.09 o
   7  11   2       96.34       77.83     53.80 o
   8  11   2      188.34      176.77     59.76 o
   9  11   2      305.49      336.22     66.82 o
  10  11   2      400.14      324.41     87.62 o
  11  11   2       14.78        0.39     83.99 o
 -23  12   2        3.86      -72.71     88.34 o
 -22  12   2      135.33      105.34     87.16 o
 -21  12   2      316.23      232.23     70.13 o
 -20  12   2        0.41      -45.05     61.36 o
 -19  12   2       44.93       26.74     58.90 o
 -18  12   2       99.39       52.29     53.80 o
 -17  12   2       42.47       43.56     51.09 o
 -16  12   2      254.96      255.25     52.39 o
 -15  12   2        1.24      -21.92     37.83 o
 -14  12   2      425.04      405.40     43.68 o
 -13  12   2     3933.46     3920.34    100.41 o
 -12  12   2      508.01      541.24     38.17 o
 -11  12   2       69.69       78.58     29.78 o
 -10  12   2     1427.16     1391.67     53.49 o
  -9  12   2      227.06      238.63     33.72 o
  -8  12   2     3199.95     3368.76    126.48 o
  -7  12   2      409.47      415.19     32.05 o
  -6  12   2     1029.49     1074.32     44.26 o
  -5  12   2     1561.09     1643.08     83.29 o
  -4  12   2      237.47      182.34     28.96 o
  -3  12   2      103.09      102.22     30.76 o
  -2  12   2     1119.05     1230.02     50.65 o
  -1  12   2        6.77       -3.66     31.17 o
   0  12   2      952.59      924.89     46.68 o
   1  12   2       61.89       50.68     39.04 o
   2  12   2      320.68      367.12     47.05 o
   3  12   2      735.26      739.97     55.25 o
   4  12   2       74.32       78.30     46.24 o
   5  12   2      420.71      413.13     64.92 o
   6  12   2       45.79       46.74     59.92 o
   7  12   2        2.49       14.60     63.72 o
   8  12   2      208.60      139.58     78.60 o
   9  12   2        0.18        8.53     79.98 o
  10  12   2        4.76       49.86     84.90 o
  11  12   2       17.94       45.38     90.97 o
 -23  13   2       23.63       72.03     91.97 o
 -22  13   2       45.98       51.48     86.24 o
 -21  13   2       38.98       -1.37     66.32 o
 -20  13   2      249.21      247.22     67.15 o
 -19  13   2       13.11        7.10     57.90 o
 -18  13   2       82.09      166.68     57.36 o
 -17  13   2      132.23      115.48     53.52 o
 -16  13   2      853.45      935.81     64.35 o
 -15  13   2        3.64        6.82     39.62 o
 -14  13   2      519.03      530.37     46.79 o
 -13  13   2      608.46      688.54     46.66 o
 -12  13   2       56.29       93.29     35.66 o
 -11  13   2       12.58       21.87     30.35 o
 -10  13   2     1150.08     1074.20     50.91 o
  -9  13   2      185.92      191.56     35.24 o
  -8  13   2      728.72      758.87     42.48 o
  -7  13   2      589.45      650.66     37.46 o
  -6  13   2     4538.90     4701.62    203.19 o
  -5  13   2        0.62        0.05     30.54 o
  -4  13   2      449.70      477.16     39.27 o
  -3  13   2      938.13      912.49     46.20 o
  -2  13   2     1489.73     1467.87     56.78 o
  -1  13   2     2922.08     3104.25    137.74 o
   0  13   2        3.68       18.52     36.10 o
   1  13   2        0.96      -28.27     40.85 o
   2  13   2       73.60       55.87     45.33 o
   3  13   2      710.20      856.20     60.71 o
   4  13   2     1185.68     1230.59     79.91 o
   5  13   2       24.57        2.92     60.73 o
   6  13   2      202.59      116.77     67.59 o
   7  13   2      116.28       59.56     77.72 o
   8  13   2       37.26      -20.79     79.71 o
   9  13   2       17.38      -11.16     84.29 o
  10  13   2       28.95       -5.32     91.62 o
 -23  14   2       20.69       70.79     91.37 o
 -22  14   2        4.74       51.45     86.44 o
 -21  14   2      102.27       98.84     68.03 o
 -20  14   2       93.46      175.55     64.99 o
 -19  14   2      239.83      292.55     64.78 o
 -18  14   2        0.71       20.69     56.03 o
 -17  14   2       81.94       87.48     54.45 o
 -16  14   2       10.33      -25.90     49.42 o
 -15  14   2        3.39        7.79     46.95 o
 -14  14   2      232.76      260.39     44.19 o
 -13  14   2        5.59       -8.78     36.80 o
 -12  14   2      839.14      814.09     48.75 o
 -11  14   2      301.20      331.76     46.13 o
 -10  14   2      458.58      432.48     47.39 o
  -9  14   2      594.85      585.26     48.85 o
  -8  14   2     2539.92     2343.13     99.04 o
  -7  14   2       35.15        3.57     33.97 o
  -6  14   2     4011.99     3986.02    171.82 o
  -5  14   2     1435.62     1357.66     56.62 o
  -4  14   2      251.63      229.91     39.07 o
  -3  14   2      114.66      125.53     37.80 o
  -2  14   2        6.58      -22.15     35.76 o
  -1  14   2      673.82      691.48     48.68 o
   0  14   2       18.65        3.94     39.58 o
   1  14   2      658.97      642.82     52.06 o
   2  14   2        2.40       12.12     47.78 o
   3  14   2        0.10      -57.63     57.63 o
   4  14   2        8.85       27.39     63.01 o
   5  14   2      234.85      242.27     80.39 o
   6  14   2      134.48      130.65     80.28 o
   7  14   2        2.99        2.45     81.41 o
   8  14   2        0.00      -53.35     86.05 o
   9  14   2       22.14      -24.07     90.28 o
 -23  15   2      131.95       62.36     92.63 o
 -22  15   2       16.96       65.18     87.36 o
 -21  15   2       85.45       82.03     75.17 o
 -20  15   2       19.41       26.31     63.75 o
 -19  15   2       18.63        4.59     60.52 o
 -18  15   2        0.81       -5.97     56.84 o
 -17  15   2      355.99      359.41     61.53 o
 -16  15   2       74.08       69.06     52.72 o
 -15  15   2      459.32      413.93     56.43 o
 -14  15   2       15.15        1.03     47.30 o
 -13  15   2      105.49      110.41     41.35 o
 -12  15   2      849.14      858.51     51.66 o
 -11  15   2        0.02        8.57     41.76 o
 -10  15   2     1353.37     1311.46     67.68 o
  -9  15   2      327.83      274.77     46.64 o
  -8  15   2      178.70      203.09     40.38 o
  -7  15   2      872.66      878.62     50.34 o
  -6  15   2       36.92       49.42     37.87 o
  -5  15   2       30.43      -12.78     36.55 o
  -4  15   2       52.68       33.97     38.47 o
  -3  15   2       10.86       23.31     38.59 o
  -2  15   2        5.10      -12.70     38.87 o
  -1  15   2       12.23       -5.94     40.88 o
   0  15   2        7.44       10.90     42.94 o
   1  15   2       17.75       28.75     45.90 o
   2  15   2      205.53      250.39     59.41 o
   3  15   2      108.44      146.09     75.56 o
   4  15   2       21.54       19.52     77.20 o
   5  15   2        7.65      -28.90     79.95 o
   6  15   2       33.29      138.06     86.58 o
   7  15   2        2.31      -84.99     84.99 o
   8  15   2       62.94       59.76     94.64 o
 -23  16   2       12.71      -14.15     92.65 o
 -22  16   2      215.24      295.67     96.14 o
 -21  16   2      175.98      199.58     80.21 o
 -20  16   2        0.80       46.86     66.33 o
 -19  16   2       14.76        3.12     61.83 o
 -18  16   2       50.40       18.23     59.74 o
 -17  16   2      543.00      532.78     66.18 o
 -16  16   2      315.05      355.60     59.99 o
 -15  16   2      195.50      219.72     55.59 o
 -14  16   2        5.75        1.74     48.24 o
 -13  16   2       81.61      101.31     49.30 o
 -12  16   2      550.02      505.46     55.58 o
 -11  16   2      119.57      119.54     47.60 o
 -10  16   2       48.04        2.99     44.55 o
  -9  16   2      645.20      636.48     49.49 o
  -8  16   2      331.98      365.81     45.87 o
  -7  16   2      180.87      191.83     43.83 o
  -6  16   2     1540.96     1529.94     76.57 o
  -5  16   2       51.19       43.60     40.75 o
  -4  16   2        9.99        2.25     41.10 o
  -3  16   2      130.47      150.85     44.59 o
  -2  16   2        6.44      -35.41     42.59 o
  -1  16   2        4.53      -44.53     44.53 o
   0  16   2      359.86      339.80     66.98 o
   1  16   2       28.32       10.15     62.23 o
   2  16   2      144.79      138.61     68.11 o
   3  16   2        0.76      -17.69     76.73 o
   4  16   2        3.11      -39.23     80.89 o
   5  16   2       50.93        4.85     86.58 o
   6  16   2       42.77       93.65     91.39 o
   7  16   2        6.30       86.44     96.74 o
 -23  17   2       30.53       42.65     93.32 o
 -22  17   2      217.10      269.10     96.61 o
 -21  17   2       66.32       30.19     78.09 o
 -20  17   2       22.24      -16.49     66.69 o
 -19  17   2       18.84        8.83     64.12 o
 -18  17   2       78.99       69.59     61.95 o
 -17  17   2       50.00       -1.31     58.13 o
 -16  17   2       88.59      111.06     57.85 o
 -15  17   2       88.58       45.46     53.53 o
 -14  17   2       21.58      -23.76     50.52 o
 -13  17   2      504.87      581.72     60.25 o
 -12  17   2      102.31       93.51     50.20 o
 -11  17   2       50.34       40.38     48.22 o
 -10  17   2     1176.55     1171.63     67.70 o
  -9  17   2      141.84      104.54     49.06 o
  -8  17   2       77.09       90.41     48.72 o
  -7  17   2       26.72       -7.27     46.74 o
  -6  17   2        1.52       -6.81     47.30 o
  -5  17   2      953.63      966.11     64.69 o
  -4  17   2      162.23      158.70     51.92 o
  -3  17   2      270.28      187.08     53.58 o
  -2  17   2      123.88      135.97     54.00 o
  -1  17   2      217.70      177.46     65.77 o
   0  17   2      273.40      297.94     69.73 o
   1  17   2       17.29       41.95     66.58 o
   2  17   2        4.95       -9.18     80.46 o
   3  17   2      613.31      636.32     99.67 o
   4  17   2        6.48       61.56     89.92 o
   5  17   2      271.57      298.49     99.93 o
   6  17   2       64.07       33.36     97.03 o
 -22  18   2       90.86       83.96     92.92 o
 -21  18   2       16.94      -42.20     77.57 o
 -20  18   2        8.35      -26.86     67.64 o
 -19  18   2        0.01      -14.50     66.01 o
 -18  18   2      125.52      150.26     65.45 o
 -17  18   2      125.98      156.63     62.91 o
 -16  18   2       25.19       58.30     58.72 o
 -15  18   2       23.10       11.52     55.58 o
 -14  18   2        4.65      -12.24     52.64 o
 -13  18   2      284.82      194.53     55.91 o
 -12  18   2      593.98      556.10     62.30 o
 -11  18   2      318.47      330.62     57.30 o
 -10  18   2       20.65       28.91     50.84 o
  -9  18   2       78.76       15.05     50.22 o
  -8  18   2      465.07      407.57     58.21 o
  -7  18   2      110.83      112.72     53.50 o
  -6  18   2     1097.04     1045.42     69.48 o
  -5  18   2        5.23      -14.39     51.91 o
  -4  18   2      390.61      390.48     60.68 o
  -3  18   2       50.85       49.01     65.38 o
  -2  18   2      113.88      165.58     68.90 o
  -1  18   2      185.70      205.57     71.36 o
   0  18   2       45.72       46.78     83.01 o
   1  18   2      251.60      298.02     91.82 o
   2  18   2      255.37      260.44     94.66 o
   3  18   2       56.54       24.33     91.74 o
   4  18   2       76.22      119.28     99.09 o
 -22  19   2       36.54      152.58    124.08 o
 -21  19   2       24.03       -4.82     81.15 o
 -20  19   2        2.25       36.00     71.44 o
 -19  19   2        4.48      -27.59     67.73 o
 -18  19   2       62.81       43.36     65.86 o
 -17  19   2        2.16      -10.84     62.91 o
 -16  19   2       16.38       35.52     61.56 o
 -15  19   2        3.50       11.72     58.73 o
 -14  19   2        0.95      -55.26     55.26 o
 -13  19   2        0.91       -6.69     54.66 o
 -12  19   2        3.27      -13.89     55.20 o
 -11  19   2      477.41      447.79     62.90 o
 -10  19   2     1488.36     1355.33     76.80 o
  -9  19   2        0.11      -22.91     53.79 o
  -8  19   2       93.94       78.76     56.64 o
  -7  19   2      101.62       57.75     56.63 o
  -6  19   2      603.33      636.50     67.46 o
  -5  19   2      198.77      248.19     71.58 o
  -4  19   2      149.07      180.59     71.14 o
  -3  19   2       48.50      -18.50     68.24 o
  -2  19   2        2.98      -21.99     83.48 o
  -1  19   2       71.02       86.91     88.62 o
   0  19   2       53.46      -11.31     88.38 o
   1  19   2      137.81      128.26     93.74 o
   2  19   2       90.56       35.06     94.32 o
   3  19   2       45.49       20.82     98.36 o
 -21  20   2       32.13       44.82    116.02 o
 -20  20   2       95.95      -10.95     95.56 o
 -19  20   2       67.33       97.49     71.81 o
 -18  20   2        0.49      -30.27     66.98 o
 -17  20   2      165.57      117.34     68.08 o
 -16  20   2       51.02       64.68     64.56 o
 -15  20   2      473.47      458.77     69.95 o
 -14  20   2       57.31       71.98     61.39 o
 -13  20   2        6.66       -2.84     58.54 o
 -12  20   2      185.73      195.23     63.00 o
 -11  20   2        0.32        1.28     58.53 o
 -10  20   2      254.28      261.87     63.41 o
  -9  20   2        4.08       45.88     58.25 o
  -8  20   2        0.16      -32.84     66.08 o
  -7  20   2       57.72       45.07     69.52 o
  -6  20   2       72.56       49.85     69.34 o
  -5  20   2       37.80       10.00     87.45 o
  -4  20   2       25.34        1.70     86.79 o
  -3  20   2       61.49       91.77     89.41 o
  -2  20   2       55.38       89.78     91.92 o
  -1  20   2        0.24      -43.85     90.37 o
   0  20   2        1.08      -17.43     93.60 o
   1  20   2       11.46      -37.96     97.70 o
 -20  21   2       79.99      147.37    101.32 o
 -19  21   2        5.26       49.83     85.33 o
 -18  21   2       69.27       67.99     82.52 o
 -17  21   2        0.63       -8.42     80.74 o
 -16  21   2      122.94      216.01     82.08 o
 -15  21   2       55.85      118.18     78.19 o
 -14  21   2      134.19      103.32     65.69 o
 -13  21   2        9.07      -13.11     62.48 o
 -12  21   2      124.08       83.91     62.96 o
 -11  21   2       72.77      121.04     73.75 o
 -10  21   2       27.60       10.31     88.07 o
  -9  21   2       17.74       38.42     89.49 o
  -8  21   2       26.52       67.18     90.51 o
  -7  21   2       34.63      -45.78     89.50 o
  -6  21   2       37.02      -13.18     91.48 o
  -5  21   2        1.47       -8.02     90.65 o
  -4  21   2       12.41        0.56     92.81 o
  -3  21   2       55.96       31.15     95.48 o
  -2  21   2        1.08       54.91     97.92 o
  -1  21   2        6.52      -10.65     99.35 o
 -19  22   2        0.47      -54.89    126.65 o
 -18  22   2       14.95      -11.32    104.68 o
 -17  22   2        1.29      -98.27     98.27 o
 -16  22   2       32.16      108.40    101.59 o
 -15  22   2       13.32      -11.45     96.95 o
 -14  22   2      264.89      361.69    104.53 o
 -13  22   2        1.36       14.56     95.33 o
 -12  22   2       90.63      150.02     98.71 o
 -11  22   2       37.79       58.09     95.62 o
 -10  22   2       39.11       47.99     95.73 o
  -9  22   2      102.95      158.89     98.19 o
  -8  22   2        0.15        8.55     96.09 o
  -7  22   2        0.90      -94.35     94.35 o
  -6  22   2       19.62       59.58     99.01 o
  -5  22   2      131.17      139.77    102.90 o
  -4  22   2       83.20      193.37    104.60 o
  -3  22   2       11.87       11.39    101.71 o
 -17  23   2      192.32      118.43    110.56 o
 -16  23   2        5.24       74.96    105.95 o
 -15  23   2       21.41       18.21    103.78 o
 -14  23   2       19.77       28.28    101.97 o
 -13  23   2      168.77      195.56    104.88 o
 -12  23   2       77.24       65.54    101.00 o
 -11  23   2       37.65       61.91    101.20 o
 -10  23   2        0.42      -99.01     99.01 o
  -9  23   2       16.19        0.60    101.56 o
  -8  23   2       32.04      -16.51    101.72 o
  -7  23   2        5.30      -13.25    103.65 o
  -6  23   2        0.66      -40.43    104.34 o
   0   0   3    22815.60    24047.92   1850.16 o
  -1   1   3      688.95      817.70     23.97 o
   0   1   3    10134.38     9827.00    238.92 o
   1   1   3     2993.67     2972.12    347.16 o
  -3   2   3      465.70      366.33     41.37 o
  -2   2   3     6240.58     5462.42    745.73 o
  -1   2   3     5336.12     4983.94    575.89 o
   0   2   3     3933.32     4035.48    106.10 o
   1   2   3     1825.02     1770.92     43.70 o
   2   2   3    15428.89    14879.59    287.05 o
  -5   3   3      165.12      137.58     11.13 o
  -4   3   3     1219.82     1141.67     39.10 o
  -3   3   3      675.42      604.25     17.91 o
  -2   3   3     4081.55     3600.03    345.50 o
  -1   3   3       92.08       92.79      7.83 o
   0   3   3     2233.08     2030.32     50.13 o
   1   3   3     8343.28     7928.81    480.73 o
   2   3   3     2373.24     2378.60     83.40 o
   3   3   3     3630.41     3616.56    138.35 o
  -7   4   3       32.61       12.59      6.03 o
  -6   4   3     7948.67     7915.20    344.07 o
  -5   4   3        4.43        2.03      9.86 o
  -4   4   3    10791.15    11077.13    392.91 o
  -3   4   3    12234.31    12109.47    450.78 o
  -2   4   3     2470.97     2402.46    139.92 o
  -1   4   3     2228.77     2315.71    171.03 o
   0   4   3     5221.41     5675.38    155.45 o
   1   4   3    16171.61    15417.17    423.25 o
   2   4   3     2417.44     2501.08     95.91 o
   3   4   3       44.41       50.56     12.24 o
   4   4   3       17.74        9.37     15.18 o
  -9   5   3      128.79      179.46     20.43 o
  -8   5   3    15716.50    16674.72    686.61 o
  -7   5   3      581.02      372.31     64.18 o
  -6   5   3     1250.05     1268.74     30.24 o
  -5   5   3     8813.46     8166.23    268.44 o
  -4   5   3      205.01      179.61     12.22 o
  -3   5   3    15040.77    15606.82    533.00 o
  -2   5   3     6927.03     6712.78    233.54 o
  -1   5   3     2427.64     2088.45     88.44 o
   0   5   3     5007.86     4917.87    272.54 o
   1   5   3      454.11      506.21     28.06 o
   2   5   3     9714.54     9728.07    378.86 o
   3   5   3      179.98      242.78     19.37 o
   4   5   3     3042.41     3551.53    162.93 o
   5   5   3      982.16     1052.12     47.78 o
 -11   6   3      598.91      609.35     31.74 o
 -10   6   3     4524.02     4628.52    175.27 o
  -9   6   3     3250.76     3245.37    117.50 o
  -8   6   3       98.91       60.19     17.31 o
  -7   6   3      725.09      744.81     26.32 o
  -6   6   3     6549.66     6219.12    211.89 o
  -5   6   3    13933.84    13686.87    513.91 o
  -4   6   3     5276.59     4778.37    193.95 o
  -3   6   3      100.48      119.34     11.83 o
  -2   6   3       12.43        3.73      5.11 o
  -1   6   3     1485.17     1452.68     55.71 o
   0   6   3     4208.51     4199.29    121.54 o
   1   6   3     2541.06     2635.50     85.90 o
   2   6   3       98.53      123.33     18.26 o
   3   6   3     2141.83     2506.64    108.11 o
   4   6   3     6386.09     6299.11    298.07 o
   5   6   3       88.50      115.92     25.10 o
   6   6   3     1359.74     1316.68     44.88 o
 -13   7   3     1695.60     1571.87     64.89 o
 -12   7   3      399.82      416.74     32.29 o
 -11   7   3       18.80       -1.92     23.41 o
 -10   7   3      228.95      201.76     26.87 o
  -9   7   3     2717.02     2582.36    106.97 o
  -8   7   3       51.50       43.96     17.76 o
  -7   7   3     1274.95     1306.04     44.74 o
  -6   7   3      903.96      857.33     27.07 o
  -5   7   3      256.36      273.08     20.29 o
  -4   7   3     2089.41     1908.61     70.00 o
  -3   7   3        8.12        9.69     10.55 o
  -2   7   3     2957.22     2948.67     82.01 o
  -1   7   3     3599.65     3787.29    120.82 o
   0   7   3      265.23      246.52     20.20 o
   1   7   3      391.01      497.29     26.33 o
   2   7   3       65.49       37.52     19.12 o
   3   7   3     4382.39     4400.60    205.70 o
   4   7   3     1166.74     1273.23     40.14 o
   5   7   3      697.79      692.39     37.03 o
   6   7   3        0.66       -4.01     28.09 o
   7   7   3     1746.89     1851.24     68.33 o
 -15   8   3      597.01      548.00     46.47 o
 -14   8   3       57.89       11.74     31.54 o
 -13   8   3      356.59      393.07     36.95 o
 -12   8   3       74.91       83.14     29.79 o
 -11   8   3     1400.90     1414.02     62.28 o
 -10   8   3     4195.53     3995.73    116.04 o
  -9   8   3      834.77      771.58     35.33 o
  -8   8   3     3306.46     3358.30    115.06 o
  -7   8   3       10.65       12.03     16.12 o
  -6   8   3      830.41      781.36     35.11 o
  -5   8   3     1620.15     1633.40     48.36 o
  -4   8   3     1473.78     1581.53     46.42 o
  -3   8   3      337.38      360.52     20.86 o
  -2   8   3     9543.86     9442.60    305.00 o
  -1   8   3      441.13      465.43     24.54 o
   0   8   3       18.57       30.34     19.27 o
   1   8   3     5625.05     6077.62    304.85 o
   2   8   3      649.77      776.00     38.00 o
   3   8   3     2039.90     1900.76     68.59 o
   4   8   3      313.72      380.19     32.12 o
   5   8   3      499.47      524.42     36.51 o
   6   8   3     1886.96     1920.76     67.65 o
   7   8   3        1.13      -29.77     35.49 o
   8   8   3      161.68      169.49     49.81 o
 -17   9   3       23.28        0.60     50.53 o
 -16   9   3       32.82       28.83     47.03 o
 -15   9   3      737.88      794.69     48.88 o
 -14   9   3      126.01      112.52     35.66 o
 -13   9   3       43.04        9.99     31.78 o
 -12   9   3      502.43      540.00     37.47 o
 -11   9   3       24.16       44.57     27.59 o
 -10   9   3      572.47      604.40     31.73 o
  -9   9   3      299.19      312.58     26.59 o
  -8   9   3      696.95      683.02     30.11 o
  -7   9   3      311.86      338.80     25.83 o
  -6   9   3     1261.93     1095.22     35.97 o
  -5   9   3       49.42       51.05     18.73 o
  -4   9   3     2756.49     2673.83     84.37 o
  -3   9   3     6382.89     6150.97    184.69 o
  -2   9   3       57.37       50.02     19.37 o
  -1   9   3     3651.17     3804.65    173.85 o
   0   9   3       51.07       36.83     22.36 o
   1   9   3     3431.03     3406.64    155.09 o
   2   9   3     1209.60     1271.93     50.10 o
   3   9   3      356.67      355.94     32.50 o
   4   9   3     1584.15     1554.89     58.89 o
   5   9   3      136.95      121.51     34.10 o
   6   9   3      136.60      125.97     38.87 o
   7   9   3      467.20      502.18     55.31 o
   8   9   3       36.33       28.77     50.46 o
   9   9   3       52.09       71.74     54.99 o
 -19  10   3        4.76       -6.66     57.47 o
 -18  10   3        4.88       -6.75     53.93 o
 -17  10   3       13.54       -8.17     50.82 o
 -16  10   3       19.10       30.19     46.87 o
 -15  10   3      621.42      569.26     45.97 o
 -14  10   3      431.56      446.77     42.16 o
 -13  10   3     1312.39     1241.99     53.59 o
 -12  10   3      702.05      723.92     40.96 o
 -11  10   3      389.45      396.13     31.79 o
 -10  10   3        0.39      -14.64     24.04 o
  -9  10   3       31.98       26.04     23.99 o
  -8  10   3     8497.65     8520.66    258.18 o
  -7  10   3     3074.92     3095.39    130.62 o
  -6  10   3     3153.12     3343.40    115.12 o
  -5  10   3      338.13      356.44     24.82 o
  -4  10   3       81.83       63.87     21.24 o
  -3  10   3     3563.30     3684.26    123.01 o
  -2  10   3     2997.73     2938.76    103.84 o
  -1  10   3      147.94      136.33     25.53 o
   0  10   3        2.79      -12.12     24.19 o
   1  10   3       96.46      110.97     27.87 o
   2  10   3      642.59      603.26     39.14 o
   3  10   3       25.17       36.32     32.33 o
   4  10   3      558.77      534.26     46.85 o
   5  10   3        7.03      -13.01     36.77 o
   6  10   3      317.76      400.24     54.00 o
   7  10   3        5.51       40.72     49.97 o
   8  10   3      251.08      304.56     58.86 o
   9  10   3      421.59      508.01     72.67 o
  10  10   3       82.75      113.80     68.69 o
 -21  11   3       91.01      104.65     73.32 o
 -20  11   3      254.58      251.94     72.47 o
 -19  11   3        0.96      -49.92     58.06 o
 -18  11   3        1.21       20.04     55.68 o
 -17  11   3       86.30      126.25     52.92 o
 -16  11   3       21.01       13.26     47.37 o
 -15  11   3      437.20      439.20     52.83 o
 -14  11   3      786.65      827.58     48.05 o
 -13  11   3       37.45       28.41     30.84 o
 -12  11   3     2297.37     2360.50     70.09 o
 -11  11   3     1799.20     1834.47     50.68 o
 -10  11   3     1342.35     1300.30     60.54 o
  -9  11   3     1784.37     1864.97     54.34 o
  -8  11   3       15.40       12.03     26.97 o
  -7  11   3     1952.16     1839.28     55.00 o
  -6  11   3      227.85      229.77     26.80 o
  -5  11   3       78.67       77.29     24.79 o
  -4  11   3     1826.41     1840.79     69.40 o
  -3  11   3      202.40      141.67     24.78 o
  -2  11   3      116.87      107.31     25.05 o
  -1  11   3     3079.85     3425.98    129.25 o
   0  11   3      905.16      834.06     56.58 o
   1  11   3        5.22      -11.89     33.43 o
   2  11   3        6.28      -25.99     35.43 o
   3  11   3        0.34      -24.20     37.41 o
   4  11   3       83.69      106.45     42.80 o
   5  11   3      110.42      150.23     55.42 o
   6  11   3        5.46       -0.44     55.85 o
   7  11   3       93.23       59.90     54.84 o
   8  11   3       28.38       19.30     62.39 o
   9  11   3      437.49      432.62     75.76 o
  10  11   3       13.09       44.77     71.43 o
  11  11   3        0.86       27.97     86.00 o
 -23  12   3        0.24      -53.70     90.21 o
 -22  12   3        2.49       18.54     85.53 o
 -21  12   3       25.36       63.15     72.96 o
 -20  12   3        4.20      -34.28     67.33 o
 -19  12   3       83.65      165.25     62.29 o
 -18  12   3      416.34      473.84     63.03 o
 -17  12   3       35.56       96.34     52.99 o
 -16  12   3      178.45      157.35     51.34 o
 -15  12   3       48.67       85.74     47.10 o
 -14  12   3      290.09      293.31     41.75 o
 -13  12   3      439.68      482.95     42.25 o
 -12  12   3      991.91     1051.58     45.09 o
 -11  12   3     1029.88     1000.02     44.79 o
 -10  12   3        0.62       -8.08     27.27 o
  -9  12   3     2119.06     2067.68     86.99 o
  -8  12   3     1544.38     1576.14     69.44 o
  -7  12   3      497.65      580.93     40.27 o
  -6  12   3     1185.80     1203.29     45.67 o
  -5  12   3      510.29      590.30     35.27 o
  -4  12   3       60.78       64.47     27.23 o
  -3  12   3       42.22       56.76     27.70 o
  -2  12   3      825.36      822.29     39.93 o
  -1  12   3      194.43      216.83     35.49 o
   0  12   3     2229.65     2248.05    106.86 o
   1  12   3      124.91      136.16     40.40 o
   2  12   3      168.25      127.56     42.52 o
   3  12   3     1362.91     1367.51     67.74 o
   4  12   3      482.41      585.38     64.65 o
   5  12   3      415.16      430.64     65.44 o
   6  12   3       28.24       28.59     68.21 o
   7  12   3       18.15      -16.69     72.45 o
   8  12   3       26.24      -17.61     75.45 o
   9  12   3       72.52       55.66     81.90 o
  10  12   3       77.26      121.32     87.69 o
  11  12   3       36.84      -25.02     89.74 o
 -23  13   3       88.06      127.16     94.47 o
 -22  13   3       34.39       42.46     87.22 o
 -21  13   3       17.55       18.48     72.61 o
 -20  13   3        4.12       14.00     69.21 o
 -19  13   3        0.20      -19.57     58.50 o
 -18  13   3     1000.10      917.45     79.23 o
 -17  13   3      332.95      345.66     58.79 o
 -16  13   3      615.32      579.12     60.60 o
 -15  13   3      480.96      467.42     56.13 o
 -14  13   3      385.60      339.23     51.08 o
 -13  13   3      511.07      504.49     44.64 o
 -12  13   3      277.08      258.37     38.72 o
 -11  13   3      191.48      193.95     33.61 o
 -10  13   3      816.66      832.87     41.11 o
  -9  13   3       21.60       13.99     32.36 o
  -8  13   3     1101.97     1071.36     49.87 o
  -7  13   3     2138.33     2148.04     84.92 o
  -6  13   3      310.63      339.90     33.80 o
  -5  13   3      396.05      411.93     35.83 o
  -4  13   3       75.39       66.04     30.35 o
  -3  13   3      124.59      137.08     32.30 o
  -2  13   3     2774.32     2661.24     96.54 o
  -1  13   3      324.32      301.19     40.17 o
   0  13   3      173.89      148.01     39.53 o
   1  13   3       70.60       42.90     42.76 o
   2  13   3      213.69      172.00     47.32 o
   3  13   3      601.47      672.65     68.39 o
   4  13   3       39.73       46.79     66.48 o
   5  13   3      300.34      264.79     75.32 o
   6  13   3      128.64      178.77     77.88 o
   7  13   3      176.12      239.78     83.99 o
   8  13   3      117.99      103.30     85.10 o
   9  13   3        0.75       26.67     87.33 o
  10  13   3       27.45      -61.47     90.60 o
 -23  14   3        0.36      -21.53     92.32 o
 -22  14   3       90.54       23.11     88.43 o
 -21  14   3        0.88        6.98     74.57 o
 -20  14   3      171.75      191.31     73.04 o
 -19  14   3       62.32       55.00     60.73 o
 -18  14   3      132.90      176.28     60.04 o
 -17  14   3       51.46       39.23     54.89 o
 -16  14   3      228.04      260.93     56.12 o
 -15  14   3      104.02       51.19     49.04 o
 -14  14   3        8.42      -31.76     45.44 o
 -13  14   3     1575.58     1545.27     72.18 o
 -12  14   3       14.68      -35.28     35.94 o
 -11  14   3     1390.22     1478.22     59.97 o
 -10  14   3      485.87      451.88     48.02 o
  -9  14   3        0.27       -4.99     34.60 o
  -8  14   3      176.99      159.07     37.29 o
  -7  14   3      642.35      678.51     40.74 o
  -6  14   3     2044.73     2234.47    111.97 o
  -5  14   3        7.33      -11.62     31.47 o
  -4  14   3      142.13      172.19     38.37 o
  -3  14   3     2136.71     1994.61     87.85 o
  -2  14   3       42.58       53.05     37.98 o
  -1  14   3     1059.28     1132.05     56.31 o
   0  14   3       96.67       36.36     40.83 o
   1  14   3       10.02        0.04     54.65 o
   2  14   3      492.17      477.20     75.85 o
   3  14   3       17.04       26.82     67.37 o
   4  14   3      313.16      193.59     75.90 o
   5  14   3      254.83      276.24     82.07 o
   6  14   3      127.69       63.24     79.99 o
   7  14   3      128.22       56.70    101.31 o
   8  14   3        7.71        5.49     87.99 o
   9  14   3        0.14        1.20     92.51 o
 -23  15   3        1.47      -86.84     91.30 o
 -22  15   3      364.18      277.86     95.68 o
 -21  15   3        0.27      -42.32     72.18 o
 -20  15   3       30.03      -23.34     70.15 o
 -19  15   3      118.92      156.39     64.92 o
 -18  15   3       24.52       30.01     59.37 o
 -17  15   3      115.38       75.19     57.01 o
 -16  15   3        8.91        6.15     52.51 o
 -15  15   3      179.13      173.29     53.86 o
 -14  15   3      501.60      540.21     57.46 o
 -13  15   3      176.05      235.99     51.12 o
 -12  15   3     1443.94     1341.39     69.41 o
 -11  15   3      492.15      521.36     53.11 o
 -10  15   3     1564.81     1493.67     76.38 o
  -9  15   3      102.75       81.97     43.50 o
  -8  15   3       36.93       50.43     37.83 o
  -7  15   3     2024.75     2006.63     72.12 o
  -6  15   3      939.34     1001.23     68.98 o
  -5  15   3     2331.84     2281.71    103.76 o
  -4  15   3      379.70      364.95     44.29 o
  -3  15   3       82.31       49.64     40.42 o
  -2  15   3     1184.56     1138.90     57.81 o
  -1  15   3      603.28      546.86     55.55 o
   0  15   3      126.57      101.56     57.92 o
   1  15   3     1320.76     1343.12     82.39 o
   2  15   3        3.01       34.21     71.16 o
   3  15   3      449.81      442.47     84.54 o
   4  15   3        4.98       26.06     78.48 o
   5  15   3      118.48        8.74     80.86 o
   6  15   3      121.83      153.37     89.32 o
   7  15   3       33.11       41.89     89.58 o
   8  15   3        3.36      -13.51     93.78 o
 -23  16   3        1.62       40.31     94.65 o
 -22  16   3        1.49       -2.11     88.08 o
 -21  16   3       17.75       63.94     76.94 o
 -20  16   3      180.90      196.28     77.10 o
 -19  16   3        2.42       20.61     63.71 o
 -18  16   3       56.92       62.77     61.60 o
 -17  16   3      333.01      394.67     65.34 o
 -16  16   3      263.40      293.59     59.91 o
 -15  16   3        4.71      -11.57     50.67 o
 -14  16   3       12.50       57.72     49.93 o
 -13  16   3       84.75       67.94     49.39 o
 -12  16   3      977.97     1068.59     65.15 o
 -11  16   3       74.66       98.33     47.77 o
 -10  16   3      243.96      272.30     50.93 o
  -9  16   3     1898.77     1807.32     75.46 o
  -8  16   3      418.78      402.52     52.43 o
  -7  16   3      771.91      777.68     58.36 o
  -6  16   3       46.69       14.51     44.94 o
  -5  16   3      829.91      807.61     59.11 o
  -4  16   3       31.94       65.23     47.23 o
  -3  16   3      351.51      377.20     53.88 o
  -2  16   3      249.73      280.14     62.64 o
  -1  16   3       53.01       53.53     58.85 o
   0  16   3      666.72      709.41     74.54 o
   1  16   3       17.09       33.50     63.18 o
   2  16   3       16.37       23.35     66.14 o
   3  16   3       92.45       97.73     72.22 o
   4  16   3       43.93       12.71     84.11 o
   5  16   3      121.32      187.39     92.16 o
   6  16   3      111.73       88.54     94.72 o
   7  16   3       33.61       79.09     97.14 o
 -22  17   3       32.26       74.61     92.00 o
 -21  17   3      206.59      258.77     81.74 o
 -20  17   3       84.52       71.59     74.93 o
 -19  17   3        2.82       -0.38     64.86 o
 -18  17   3      254.68      265.54     67.63 o
 -17  17   3       43.08      120.24     61.41 o
 -16  17   3      679.59      678.05     69.32 o
 -15  17   3        4.73       -8.89     53.35 o
 -14  17   3       11.74        0.72     51.87 o
 -13  17   3      341.33      277.44     56.38 o
 -12  17   3      257.24      239.95     54.58 o
 -11  17   3     1316.56     1223.78     69.78 o
 -10  17   3      417.48      355.38     55.16 o
  -9  17   3        0.47       -8.15     47.59 o
  -8  17   3      118.17      145.11     50.89 o
  -7  17   3      121.12       98.84     49.98 o
  -6  17   3      305.31      270.74     53.94 o
  -5  17   3      345.40      355.64     55.48 o
  -4  17   3      301.83      411.67     66.61 o
  -3  17   3        3.30       34.74     60.17 o
  -2  17   3       27.79        8.71     61.47 o
  -1  17   3       40.84       70.69     63.49 o
   0  17   3      159.91      136.42     68.51 o
   1  17   3      101.16       50.26     69.17 o
   2  17   3       38.76       17.28     71.78 o
   3  17   3        2.12      -10.86     86.08 o
   4  17   3       74.58      136.49     92.65 o
   5  17   3       67.58      110.45     97.60 o
 -22  18   3       52.49      125.05    116.24 o
 -21  18   3        6.04      -77.67     77.67 o
 -20  18   3       10.57       23.11     76.58 o
 -19  18   3        5.45      -29.19     66.54 o
 -18  18   3       21.87       58.79     65.20 o
 -17  18   3      151.98      152.50     64.67 o
 -16  18   3      117.77       74.48     60.58 o
 -15  18   3        0.34       23.20     56.71 o
 -14  18   3        1.51      -19.73     55.28 o
 -13  18   3       55.54       82.39     55.89 o
 -12  18   3        1.51      -50.80     52.01 o
 -11  18   3      355.17      307.31     58.39 o
 -10  18   3       11.39       -0.47     51.39 o
  -9  18   3     1261.64     1309.66     84.60 o
  -8  18   3      239.50      186.13     55.47 o
  -7  18   3      313.56      297.13     57.98 o
  -6  18   3        6.44        0.54     61.22 o
  -5  18   3      157.03      199.88     66.03 o
  -4  18   3       27.53       33.23     63.76 o
  -3  18   3        1.73      -35.40     63.13 o
  -2  18   3      111.10       98.11     67.18 o
  -1  18   3       92.80      105.69     70.41 o
   0  18   3        2.42      -51.40     69.76 o
   1  18   3       34.97       33.86     85.14 o
   2  18   3       65.00       71.22     90.45 o
   3  18   3        9.01       49.75     93.84 o
   4  18   3       59.21       28.40     95.82 o
 -21  19   3       44.75       42.58     95.79 o
 -20  19   3        0.06      -31.58     91.95 o
 -19  19   3        0.49      -24.38     68.17 o
 -18  19   3        0.56      -17.23     66.28 o
 -17  19   3       25.64       22.22     64.59 o
 -16  19   3       97.25       87.61     63.08 o
 -15  19   3      255.90      306.30     65.41 o
 -14  19   3       49.90       20.07     58.27 o
 -13  19   3      293.58      270.69     62.82 o
 -12  19   3       10.48      -38.41     55.46 o
 -11  19   3      471.60      535.78     66.08 o
 -10  19   3       16.47        6.47     54.80 o
  -9  19   3       19.51      -45.01     62.73 o
  -8  19   3       13.91      -59.76     63.07 o
  -7  19   3       79.44      134.71     67.40 o
  -6  19   3       61.12       61.81     67.39 o
  -5  19   3        8.70      -12.66     65.97 o
  -4  19   3        2.70      -22.39     67.49 o
  -3  19   3        2.77      -15.57     69.44 o
  -2  19   3       26.64       19.06     72.24 o
  -1  19   3        5.12        8.16     86.49 o
   0  19   3       72.16       15.51     88.88 o
   1  19   3       54.13      132.46     94.20 o
   2  19   3       46.87        4.19     94.99 o
 -21  20   3       44.56      143.21    176.91 o
 -20  20   3        5.17       21.17     95.51 o
 -19  20   3       57.96       44.52     92.91 o
 -18  20   3        3.84       30.15     79.60 o
 -17  20   3        3.11       -3.32     76.88 o
 -16  20   3       18.28       46.05     74.64 o
 -15  20   3      273.01      205.86     77.41 o
 -14  20   3       49.72      -22.66     70.96 o
 -13  20   3      145.15      164.73     73.32 o
 -12  20   3       81.02       13.44     70.09 o
 -11  20   3       85.83      136.93     72.38 o
 -10  20   3      514.50      561.75     80.13 o
  -9  20   3        0.88      -15.32     68.12 o
  -8  20   3       18.19      -36.37     69.18 o
  -7  20   3      447.92      463.33     80.38 o
  -6  20   3        6.86       20.57     71.61 o
  -5  20   3      252.08      258.65     77.96 o
  -4  20   3        2.48      -24.79     72.86 o
  -3  20   3       21.34       29.61     89.68 o
  -2  20   3      153.42      156.20     95.21 o
  -1  20   3       63.88      105.67     96.29 o
   0  20   3       42.27      -11.77     95.52 o
   1  20   3       71.12       56.08    116.32 o
 -20  21   3        0.10      156.66    177.71 o
 -19  21   3       66.39      -19.59     95.62 o
 -18  21   3        0.16      -19.06     82.43 o
 -17  21   3       29.73       -4.78     79.63 o
 -16  21   3       83.80       94.79     79.28 o
 -15  21   3       57.09       54.47     77.23 o
 -14  21   3       36.02       15.18     75.64 o
 -13  21   3      643.14      520.88     84.64 o
 -12  21   3       53.23        9.21     73.67 o
 -11  21   3      117.64       79.19     73.85 o
 -10  21   3       58.46       16.87     72.74 o
  -9  21   3       34.80       12.20     73.47 o
  -8  21   3      144.55      126.47     76.88 o
  -7  21   3        0.02      -73.29     73.29 o
  -6  21   3       79.37      123.81     96.56 o
  -5  21   3      153.69      143.88     97.10 o
  -4  21   3       16.36      -15.16     93.42 o
  -3  21   3      182.87      227.03    101.65 o
  -2  21   3        1.39       23.71     98.54 o
  -1  21   3       92.38      147.17    120.33 o
 -18  22   3        2.87      -14.95    125.34 o
 -17  22   3      114.86       75.03    105.57 o
 -16  22   3       57.52      122.67    104.88 o
 -15  22   3      115.65       85.98    102.76 o
 -14  22   3       52.31      -33.95     98.04 o
 -13  22   3       32.69      -15.37     96.96 o
 -12  22   3        0.45      -79.85     95.39 o
 -11  22   3      111.56       56.38     97.70 o
 -10  22   3      114.82      110.09     98.26 o
  -9  22   3       44.65       57.38     97.19 o
  -8  22   3        5.64      -17.74     96.20 o
  -7  22   3       76.01       20.64     98.62 o
  -6  22   3       64.90       71.14    100.40 o
  -5  22   3       12.31       11.59    101.23 o
  -4  22   3       49.62       -4.63    102.39 o
 -16  23   3        4.60      -82.33    106.17 o
 -15  23   3      161.64      191.76    109.53 o
 -14  23   3        7.24       68.94    105.62 o
 -13  23   3      403.29      470.82    114.24 o
 -12  23   3       53.25       23.83    102.20 o
 -11  23   3        0.61      -83.35    101.06 o
 -10  23   3        4.36       29.35    102.47 o
  -9  23   3      129.44      128.59    106.65 o
  -8  23   3      109.49      110.88    107.42 o
  -7  23   3        5.27      -28.46    105.26 o
   0   0   4    18837.19    18048.03   1294.18 o
  -1   1   4     1405.87     1321.22     59.81 o
   0   1   4    12150.17    13689.93    359.34 o
   1   1   4     2261.12     2271.64    108.73 o
  -3   2   4      209.33      142.57     32.49 o
  -2   2   4      157.87      177.12     12.50 o
  -1   2   4     2265.91     2307.39     90.26 o
   0   2   4     1917.03     1611.47    177.49 o
   1   2   4      759.43      768.04     42.74 o
   2   2   4     4169.07     3695.95    173.31 o
  -5   3   4      107.48       86.33     12.75 o
  -4   3   4      375.85      299.96     34.44 o
  -3   3   4     6825.56     5794.31   1222.87 o
  -2   3   4      339.96      189.07     48.59 o
  -1   3   4     3784.99     3797.23    205.89 o
   0   3   4     6489.62     6687.24    223.80 o
   1   3   4     8328.92     8815.70    320.23 o
   2   3   4     2597.46     2212.83    255.73 o
   3   3   4     5377.59     5115.21    159.94 o
  -7   4   4     3369.88     3558.08    118.49 o
  -6   4   4      172.59      139.55     15.68 o
  -5   4   4     1937.42     2478.07     81.74 o
  -4   4   4    10029.45     9701.97    385.46 o
  -3   4   4      131.23      126.74     12.58 o
  -2   4   4     3718.96     3770.74    133.45 o
  -1   4   4      127.02      198.78     13.06 o
   0   4   4     1688.26     1823.99     44.21 o
   1   4   4    21407.44    20475.38    566.01 o
   2   4   4     1142.96     1055.27     25.51 o
   3   4   4     1033.22     1213.22     48.26 o
   4   4   4     1579.08     1656.78     69.29 o
  -9   5   4     2167.47     2171.19     92.18 o
  -8   5   4     3459.41     3117.21    137.99 o
  -7   5   4      307.97      377.23     18.62 o
  -6   5   4     5082.27     4726.95    148.67 o
  -5   5   4     3181.53     3373.02    121.85 o
  -4   5   4     5666.73     6061.75    189.60 o
  -3   5   4    11165.29    10004.49    339.81 o
  -2   5   4       25.64       22.76      7.98 o
  -1   5   4     3506.09     3503.22    103.08 o
   0   5   4     2608.28     2453.58     86.25 o
   1   5   4     3160.19     3015.98    214.22 o
   2   5   4     5270.02     5199.85    180.24 o
   3   5   4      741.67      567.61     90.67 o
   4   5   4      153.52      120.61     17.92 o
   5   5   4     2197.09     2209.83    105.12 o
 -11   6   4      103.62       94.28     23.60 o
 -10   6   4     2829.50     2548.72    138.04 o
  -9   6   4     4525.04     3629.90    448.22 o
  -8   6   4     2195.51     2324.46     93.67 o
  -7   6   4     1241.42     1065.36     40.97 o
  -6   6   4      151.60      163.90     16.17 o
  -5   6   4    17445.87    16851.54    462.69 o
  -4   6   4    13448.84    14351.65    373.47 o
  -3   6   4     1570.52     1680.78     60.12 o
  -2   6   4     1157.59     1031.41     27.44 o
  -1   6   4      298.13      276.43     21.11 o
   0   6   4      444.60      361.64     66.15 o
   1   6   4     3084.88     3364.81    112.10 o
   2   6   4      137.54       95.25     17.08 o
   3   6   4       10.86       26.12     18.83 o
   4   6   4      271.54      285.39     24.77 o
   5   6   4      779.17      858.29     39.18 o
   6   6   4      266.18      296.55     30.74 o
 -13   7   4       54.20       19.63     29.40 o
 -12   7   4       10.32        2.88     25.83 o
 -11   7   4      785.40      787.89     35.57 o
 -10   7   4     1542.01     1584.72     77.67 o
  -9   7   4     7028.74     7003.99    277.30 o
  -8   7   4      399.05      425.57     23.06 o
  -7   7   4      426.21      491.12     21.45 o
  -6   7   4     1998.87     2184.04     55.78 o
  -5   7   4       71.62       60.89     14.43 o
  -4   7   4     4493.95     4470.86    135.83 o
  -3   7   4       65.03      116.79     15.29 o
  -2   7   4     5406.50     5809.58    182.06 o
  -1   7   4     2828.28     2819.91     88.00 o
   0   7   4      161.70      192.07     19.10 o
   1   7   4     1272.30     1282.16     59.42 o
   2   7   4     7748.92     8272.45    339.04 o
   3   7   4     5086.02     5216.50    245.74 o
   4   7   4      809.03      796.34     33.61 o
   5   7   4     2763.77     2848.81    102.56 o
   6   7   4     2074.26     1765.37     52.27 o
   7   7   4     1945.91     1980.95     94.01 o
 -15   8   4     1147.91     1113.00     62.13 o
 -14   8   4      402.54      457.58     41.50 o
 -13   8   4     6490.34     6231.77    194.82 o
 -12   8   4      711.92      713.43     39.55 o
 -11   8   4      975.74      933.50     43.23 o
 -10   8   4     1746.87     1754.35     59.61 o
  -9   8   4      183.01      208.12     24.35 o
  -8   8   4     1250.45     1338.23     45.08 o
  -7   8   4     2084.15     1932.33     72.81 o
  -6   8   4      329.40      297.71     19.61 o
  -5   8   4     3865.81     3768.14    129.72 o
  -4   8   4      285.83      254.42     19.26 o
  -3   8   4        1.60       -0.51      7.24 o
  -2   8   4     6206.36     5747.04    225.77 o
  -1   8   4     4660.17     4817.17    162.97 o
   0   8   4        6.81       10.48     19.71 o
   1   8   4      711.23      691.74     31.71 o
   2   8   4       40.10       34.04     22.24 o
   3   8   4     5338.98     5514.78    252.63 o
   4   8   4      432.47      364.32     30.47 o
   5   8   4      159.35      156.63     31.15 o
   6   8   4      148.00      113.36     36.54 o
   7   8   4        5.91      -43.93     43.93 o
   8   8   4      334.06      449.55     56.14 o
 -17   9   4        0.82      -28.37     50.91 o
 -16   9   4       12.63        2.87     48.31 o
 -15   9   4     1010.69      971.83     59.96 o
 -14   9   4      806.65      840.35     55.20 o
 -13   9   4     1170.60     1109.51     50.36 o
 -12   9   4      610.54      585.46     38.50 o
 -11   9   4      340.15      333.88     32.47 o
 -10   9   4        5.80        4.66     23.05 o
  -9   9   4       65.52       57.61     18.33 o
  -8   9   4     1545.71     1437.70     39.74 o
  -7   9   4        8.11        0.23      8.24 o
  -6   9   4     1345.54      932.41    224.96 o
  -5   9   4     1088.81      626.84    179.77 o
  -4   9   4    10152.39    10591.51    332.25 o
  -3   9   4     2460.48     2449.21    103.41 o
  -2   9   4     1490.18     1563.01     48.73 o
  -1   9   4     1896.25     1859.42     76.26 o
   0   9   4      596.37      692.65     34.49 o
   1   9   4     2255.51     2119.75     87.05 o
   2   9   4       50.01       35.91     25.57 o
   3   9   4     2406.93     2466.56    100.81 o
   4   9   4        7.36        1.02     29.21 o
   5   9   4      697.10      626.18     44.22 o
   6   9   4        5.23       -5.21     43.80 o
   7   9   4      863.06      879.14     61.85 o
   8   9   4      135.92      107.66     53.50 o
   9   9   4        6.51       -4.49     59.43 o
 -19  10   4      551.94      659.71     77.81 o
 -18  10   4       87.22       58.30     61.13 o
 -17  10   4        6.15        1.04     52.08 o
 -16  10   4       68.86       21.60     48.61 o
 -15  10   4       17.48       -2.45     44.85 o
 -14  10   4       11.85      -19.11     42.77 o
 -13  10   4       87.43      107.94     34.97 o
 -12  10   4       13.49       -2.10     29.82 o
 -11  10   4      876.52      922.34     39.89 o
 -10  10   4       43.94       40.67     25.26 o
  -9  10   4      298.71      316.38     28.23 o
  -8  10   4     3043.71     2755.18     83.37 o
  -7  10   4     1888.05     1787.21     75.92 o
  -6  10   4        2.69      -19.19     21.70 o
  -5  10   4        1.01       -9.90     20.34 o
  -4  10   4      210.24      217.19     24.00 o
  -3  10   4     6195.03     6046.43    230.96 o
  -2  10   4       26.66       23.11     22.14 o
  -1  10   4     1358.22     1388.17     65.55 o
   0  10   4      314.88      370.91     30.62 o
   1  10   4      275.50      287.68     30.60 o
   2  10   4      798.18      831.57     56.73 o
   3  10   4      234.67      202.09     35.68 o
   4  10   4      928.32      981.59     54.06 o
   5  10   4      265.80      358.12     51.06 o
   6  10   4       10.90       17.93     48.00 o
   7  10   4       54.74       36.40     56.77 o
   8  10   4      619.93      588.04     72.18 o
   9  10   4      184.94      162.02     67.72 o
  10  10   4       99.43      147.45     71.61 o
 -21  11   4        1.79       23.01     72.29 o
 -20  11   4        1.71        4.66     69.26 o
 -19  11   4      102.99      136.53     67.67 o
 -18  11   4       15.03       29.65     61.16 o
 -17  11   4      480.96      459.76     60.03 o
 -16  11   4      101.24       85.15     50.48 o
 -15  11   4       11.19       53.74     47.03 o
 -14  11   4      225.65      265.28     48.54 o
 -13  11   4      994.03     1002.19     56.51 o
 -12  11   4     4601.18     4573.76    118.10 o
 -11  11   4        5.28        9.83     27.41 o
 -10  11   4       43.48        6.30     26.56 o
  -9  11   4     3982.68     3957.80     98.72 o
  -8  11   4     1214.63     1296.82     43.54 o
  -7  11   4     4651.44     4726.08    128.04 o
  -6  11   4      176.20      173.99     27.75 o
  -5  11   4      632.37      693.30     37.00 o
  -4  11   4     4031.26     4068.55    134.24 o
  -3  11   4      246.69      261.39     27.28 o
  -2  11   4       61.04       45.17     24.83 o
  -1  11   4     1118.40     1095.91     46.07 o
   0  11   4       67.72       68.29     28.57 o
   1  11   4     1656.76     1626.16     80.06 o
   2  11   4       36.25       20.98     37.24 o
   3  11   4      334.18      438.13     55.46 o
   4  11   4     3102.06     3080.96    187.04 o
   5  11   4       12.24       11.71     59.24 o
   6  11   4      370.47      403.93     64.80 o
   7  11   4       49.41        3.83     60.10 o
   8  11   4       31.64        5.29     64.13 o
   9  11   4      243.66      276.42     74.69 o
  10  11   4       59.91      -47.53     71.00 o
  11  11   4       17.48       32.91     77.35 o
 -23  12   4      174.74      133.42    117.52 o
 -22  12   4        0.41       36.56     77.62 o
 -21  12   4       18.86       51.63     74.43 o
 -20  12   4      357.03      273.43     76.08 o
 -19  12   4      100.88       16.92     66.44 o
 -18  12   4      421.60      435.84     69.65 o
 -17  12   4      630.99      628.89     63.91 o
 -16  12   4       17.24        1.20     49.80 o
 -15  12   4      518.51      545.71     56.83 o
 -14  12   4     2291.27     2392.26     80.38 o
 -13  12   4      444.30      406.03     48.98 o
 -12  12   4     1622.25     1573.81     53.54 o
 -11  12   4        4.95        6.13     29.20 o
 -10  12   4      400.91      406.15     33.86 o
  -9  12   4     4704.95     4754.68    130.95 o
  -8  12   4      449.09      405.86     36.88 o
  -7  12   4     4628.70     4739.12    160.90 o
  -6  12   4      530.08      565.38     34.28 o
  -5  12   4     2979.78     2979.30    115.62 o
  -4  12   4      845.09      841.87     36.86 o
  -3  12   4      128.29      103.50     27.81 o
  -2  12   4     4064.54     4300.91    189.11 o
  -1  12   4        9.31       -5.31     28.09 o
   0  12   4     1814.94     1886.07     70.04 o
   1  12   4       45.95       64.96     39.56 o
   2  12   4       18.27       -9.71     48.34 o
   3  12   4      895.00      863.20     76.82 o
   4  12   4       20.37       58.19     62.20 o
   5  12   4     1342.03     1226.11     90.21 o
   6  12   4       22.76       31.72     69.65 o
   7  12   4      116.31       83.14     75.26 o
   8  12   4      384.92      401.86     87.90 o
   9  12   4       17.95      -16.96     81.47 o
  10  12   4        5.80      -17.94     76.81 o
  11  12   4        3.30      -21.19    113.94 o
 -23  13   4      193.02      121.50    116.28 o
 -22  13   4        1.87        7.80     77.82 o
 -21  13   4        3.09       17.98     73.91 o
 -20  13   4      394.72      493.47     80.85 o
 -19  13   4       53.78      100.65     66.80 o
 -18  13   4      832.34      848.29     79.03 o
 -17  13   4       16.56        8.34     54.23 o
 -16  13   4        3.52      -50.56     50.72 o
 -15  13   4      563.12      566.35     58.64 o
 -14  13   4      355.28      414.02     53.63 o
 -13  13   4     3655.04     3702.74    124.97 o
 -12  13   4       54.78       46.93     42.60 o
 -11  13   4       12.73       37.61     40.46 o
 -10  13   4      857.06      786.40     41.32 o
  -9  13   4       45.67       18.26     33.21 o
  -8  13   4     1084.29     1061.85     49.90 o
  -7  13   4      583.65      611.71     41.93 o
  -6  13   4     3202.37     3218.40    106.34 o
  -5  13   4      659.27      801.05     41.73 o
  -4  13   4      526.80      507.55     37.23 o
  -3  13   4      300.83      265.05     34.93 o
  -2  13   4     2987.38     3102.85    113.14 o
  -1  13   4     2568.41     2563.97     80.93 o
   0  13   4     1548.82     1637.18     76.64 o
   1  13   4      507.11      510.66     69.94 o
   2  13   4        9.27       -1.87     60.00 o
   3  13   4      123.13       88.90     66.31 o
   4  13   4      250.18      244.12     72.97 o
   5  13   4       74.61       47.68     71.58 o
   6  13   4        1.77      -30.02     73.58 o
   7  13   4      295.56      286.42     86.97 o
   8  13   4        4.64       11.61     82.91 o
   9  13   4       61.81       14.44     89.17 o
  10  13   4      139.95      146.05    118.46 o
 -23  14   4       21.71       28.54    115.09 o
 -22  14   4      304.26      295.99     99.92 o
 -21  14   4        8.46      -12.82     74.98 o
 -20  14   4       17.16       39.66     70.18 o
 -19  14   4      128.09       53.95     68.03 o
 -18  14   4       52.52       30.70     65.25 o
 -17  14   4      841.95      845.94     69.85 o
 -16  14   4        2.09       15.18     52.99 o
 -15  14   4      178.61      160.60     53.18 o
 -14  14   4      585.25      598.43     57.69 o
 -13  14   4        5.36       13.57     45.00 o
 -12  14   4      305.56      236.65     47.92 o
 -11  14   4      360.84      317.14     48.25 o
 -10  14   4      704.07      693.45     52.68 o
  -9  14   4       10.42      -27.49     39.45 o
  -8  14   4      108.94       79.01     41.81 o
  -7  14   4       11.07       -5.20     34.31 o
  -6  14   4     1819.42     1979.28     82.72 o
  -5  14   4     1699.79     1706.69     75.39 o
  -4  14   4      481.52      485.28     43.87 o
  -3  14   4       16.47       -6.01     40.61 o
  -2  14   4        1.30       -1.03     41.33 o
  -1  14   4     1206.07     1209.58     72.19 o
   0  14   4       74.40       57.53     54.48 o
   1  14   4      357.70      366.49     71.93 o
   2  14   4       87.21       74.57     68.79 o
   3  14   4        2.86      -27.58     67.76 o
   4  14   4       72.92       51.99     73.36 o
   5  14   4       28.81       18.64     75.29 o
   6  14   4       27.72      -55.68     79.72 o
   7  14   4        7.18       -9.89     85.04 o
   8  14   4       74.73       68.06     90.26 o
   9  14   4        7.88      -18.44     94.28 o
 -22  15   4        2.41        8.61     94.90 o
 -21  15   4        4.95       25.22     87.95 o
 -20  15   4        4.62      -34.62     70.58 o
 -19  15   4       46.62       99.51     71.13 o
 -18  15   4        6.30      -11.17     64.54 o
 -17  15   4      277.75      267.59     62.03 o
 -16  15   4       50.52       -3.04     54.27 o
 -15  15   4      306.50      256.17     56.39 o
 -14  15   4       39.12       35.87     49.90 o
 -13  15   4       73.30       44.96     48.43 o
 -12  15   4      265.81      293.72     51.57 o
 -11  15   4       62.10       96.69     46.81 o
 -10  15   4     1111.54     1159.77     63.58 o
  -9  15   4      328.41      318.24     49.00 o
  -8  15   4       83.37       64.51     44.00 o
  -7  15   4      462.09      414.69     50.53 o
  -6  15   4       45.34       38.31     43.33 o
  -5  15   4      627.03      626.91     53.77 o
  -4  15   4       48.12       -5.47     43.24 o
  -3  15   4      205.40      181.28     55.40 o
  -2  15   4        7.42      -14.24     52.77 o
  -1  15   4        3.20      -46.11     53.69 o
   0  15   4       25.92      -15.85     56.81 o
   1  15   4       17.68        3.66     59.69 o
   2  15   4        6.62      -54.14     70.32 o
   3  15   4        7.69      -28.61     73.43 o
   4  15   4       46.25       24.64     79.02 o
   5  15   4       32.83       32.79     82.73 o
   6  15   4       10.15       49.03     86.85 o
   7  15   4        4.25      -12.02     90.55 o
 -22  16   4        4.24       79.03     96.81 o
 -21  16   4      122.36      116.84     91.58 o
 -20  16   4        6.10      -16.63     84.98 o
 -19  16   4       59.00       90.23     72.25 o
 -18  16   4       92.49      109.72     70.13 o
 -17  16   4       93.65       80.92     60.03 o
 -16  16   4      200.16      191.86     59.97 o
 -15  16   4       22.62       -9.25     53.42 o
 -14  16   4      148.92      153.58     54.55 o
 -13  16   4      119.43      128.07     52.26 o
 -12  16   4      630.23      599.42     59.30 o
 -11  16   4     1227.70     1254.09     67.40 o
 -10  16   4       45.76       45.13     47.38 o
  -9  16   4       97.30       31.52     46.29 o
  -8  16   4       46.83        9.61     45.51 o
  -7  16   4      600.53      574.07     56.24 o
  -6  16   4       68.05       29.09     46.24 o
  -5  16   4       19.45       29.92     54.71 o
  -4  16   4      632.93      625.12     67.67 o
  -3  16   4      131.13      111.06     59.26 o
  -2  16   4      591.70      611.99     70.43 o
  -1  16   4      361.45      458.10     69.46 o
   0  16   4        4.74      -40.57     61.71 o
   1  16   4       26.60       16.78     64.24 o
   2  16   4       20.48       46.06     68.30 o
   3  16   4       95.98       22.50     82.33 o
   4  16   4       61.48       40.34     85.71 o
   5  16   4       14.64        8.72     89.11 o
   6  16   4        5.82        8.47     92.72 o
 -22  17   4       23.59       19.99     94.19 o
 -21  17   4        1.75       30.69     91.86 o
 -20  17   4       12.18       61.41     89.22 o
 -19  17   4       13.01       12.48     84.31 o
 -18  17   4        1.87       24.38     69.69 o
 -17  17   4       53.39       47.85     62.30 o
 -16  17   4        6.17       24.25     58.18 o
 -15  17   4        5.74       -1.36     56.16 o
 -14  17   4       55.87       35.21     54.42 o
 -13  17   4      165.59      174.32     56.08 o
 -12  17   4     1069.53     1058.16     74.77 o
 -11  17   4      115.87      128.21     53.07 o
 -10  17   4       11.13       -7.36     49.40 o
  -9  17   4       16.96       15.42     49.01 o
  -8  17   4       22.43       11.52     48.76 o
  -7  17   4       47.93       38.85     59.15 o
  -6  17   4        4.87      -20.22     58.30 o
  -5  17   4      242.50      282.46     65.05 o
  -4  17   4       35.41       13.17     59.91 o
  -3  17   4        8.03       -6.43     60.59 o
  -2  17   4       14.43      -24.47     62.15 o
  -1  17   4       13.02       -0.91     64.16 o
   0  17   4      163.23      298.06     73.32 o
   1  17   4      117.54      143.55     72.95 o
   2  17   4        1.64       26.54     73.40 o
   3  17   4       31.98       -6.53     76.48 o
   4  17   4       45.77       29.94     91.70 o
   5  17   4        1.38       21.26     96.75 o
 -21  18   4       40.92       66.62     95.41 o
 -20  18   4        6.24       52.56     91.03 o
 -19  18   4        5.65      -17.34     87.20 o
 -18  18   4      121.64      104.93     87.90 o
 -17  18   4       12.52       26.25     72.73 o
 -16  18   4       11.59       23.10     68.71 o
 -15  18   4       92.03       89.08     68.76 o
 -14  18   4       16.65      -15.81     65.34 o
 -13  18   4      223.88      212.86     68.77 o
 -12  18   4        7.29       33.36     63.58 o
 -11  18   4       95.59      100.46     64.01 o
 -10  18   4      129.37      124.05     64.24 o
  -9  18   4      267.60      264.03     67.03 o
  -8  18   4       14.48       16.50     61.79 o
  -7  18   4       52.45       18.35     62.51 o
  -6  18   4      668.02      676.78     77.01 o
  -5  18   4      125.69      174.80     67.88 o
  -4  18   4      849.15      868.03     82.05 o
  -3  18   4       19.84       94.83     68.58 o
  -2  18   4        7.72      -11.48     67.54 o
  -1  18   4      216.61      149.20     73.29 o
   0  18   4       15.10      -70.87     70.87 o
   1  18   4      218.05      237.70     80.50 o
   2  18   4       99.58      104.02     92.03 o
   3  18   4        1.84        4.48     95.31 o
 -21  19   4       85.96      111.28     99.89 o
 -20  19   4       62.87        8.70     93.38 o
 -19  19   4        3.17      -55.07     88.70 o
 -18  19   4        0.02      -44.54     86.05 o
 -17  19   4       59.39      -14.88     83.50 o
 -16  19   4        0.69      -21.32     71.10 o
 -15  19   4       91.79       47.51     71.04 o
 -14  19   4        7.47        2.74     68.25 o
 -13  19   4      310.94      268.65     74.08 o
 -12  19   4       72.47       97.82     67.83 o
 -11  19   4      355.80      412.49     74.90 o
 -10  19   4      220.28      253.01     71.14 o
  -9  19   4       16.52        2.54     65.50 o
  -8  19   4        9.49       35.27     66.81 o
  -7  19   4       15.30      -12.53     66.85 o
  -6  19   4      567.34      579.93     80.09 o
  -5  19   4      204.59      200.53     73.22 o
  -4  19   4      137.73      141.94     73.11 o
  -3  19   4        5.33       38.49     72.34 o
  -2  19   4      161.65      139.11     75.98 o
  -1  19   4       52.10       34.87     75.28 o
   0  19   4       15.72        2.67     91.31 o
   1  19   4       73.62       54.51     95.01 o
   2  19   4       36.88      102.57    100.41 o
 -20  20   4       39.85       31.74     97.50 o
 -19  20   4      103.67      201.35     98.70 o
 -18  20   4      142.24       97.85     92.14 o
 -17  20   4      105.50      121.23     88.86 o
 -16  20   4       25.09      -28.69     84.07 o
 -15  20   4      113.56       92.23     75.91 o
 -14  20   4       22.97       -6.02     71.97 o
 -13  20   4      295.05      198.79     76.85 o
 -12  20   4       27.52       12.91     70.95 o
 -11  20   4        9.52       18.52     71.15 o
 -10  20   4      116.18      192.34     74.46 o
  -9  20   4       79.49       39.82     71.47 o
  -8  20   4       72.84       62.33     73.14 o
  -7  20   4       60.44       76.22     75.10 o
  -6  20   4       12.12       -9.99     73.51 o
  -5  20   4       65.38       22.70     74.45 o
  -4  20   4       37.65      -28.33     74.21 o
  -3  20   4       63.74       85.67     79.52 o
  -2  20   4       17.94      -55.77     91.77 o
  -1  20   4        0.06      -92.12     93.82 o
   0  20   4      100.43        0.53     99.22 o
 -19  21   4       41.36        5.62     97.86 o
 -18  21   4       11.52      -12.30     95.08 o
 -17  21   4       19.13       47.50     91.01 o
 -16  21   4      108.55       61.75     89.49 o
 -15  21   4        1.04       34.55     87.28 o
 -14  21   4      133.84      195.61     80.20 o
 -13  21   4       68.70       11.60     76.57 o
 -12  21   4      300.42      305.87     82.46 o
 -11  21   4      346.45      262.07     80.48 o
 -10  21   4      111.07      127.47     78.24 o
  -9  21   4       74.57      103.38     77.33 o
  -8  21   4      130.40      203.47     80.36 o
  -7  21   4       58.24      106.23     79.37 o
  -6  21   4        0.33      -73.07     76.53 o
  -5  21   4        2.26       19.91     80.46 o
  -4  21   4       12.22       58.34     97.77 o
  -3  21   4       42.50      143.30    102.28 o
  -2  21   4       49.61       -9.55    101.80 o
 -17  22   4       18.29       52.00     96.99 o
 -16  22   4      100.71       83.51     94.89 o
 -15  22   4        5.57      -13.26     92.05 o
 -14  22   4       34.90       43.49     93.39 o
 -13  22   4       10.50       18.99     80.01 o
 -12  22   4        0.79      -11.37     79.33 o
 -11  22   4       26.57       15.50     79.70 o
 -10  22   4       39.68        4.68     78.46 o
  -9  22   4       14.46       23.68     81.26 o
  -8  22   4      109.15      102.45    103.16 o
  -7  22   4       24.47        0.89    101.27 o
  -6  22   4        0.14      -54.32    101.80 o
  -5  22   4       16.55       72.08    104.45 o
 -14  23   4        5.02       32.53    132.43 o
 -13  23   4        3.29      -31.80    128.94 o
 -12  23   4       38.20       22.96    129.72 o
 -11  23   4       19.60        4.08    128.66 o
 -10  23   4       30.99      187.98    133.35 o
  -9  23   4      143.74      211.35    136.63 o
   0   0   5     7593.16     8775.83    288.68 o
  -1   1   5     6668.89     6832.68    326.13 o
   0   1   5     8436.55     8311.91    350.57 o
   1   1   5      304.30      335.81     17.16 o
  -3   2   5     2655.39     2921.41    120.79 o
  -2   2   5     8234.95     9054.68    372.13 o
  -1   2   5     2776.77     3133.38    147.54 o
   0   2   5     2882.46     3009.18    100.52 o
   1   2   5      102.93       64.95     20.21 o
   2   2   5     2285.13     2138.57     85.56 o
  -5   3   5       43.10       31.46     11.78 o
  -4   3   5     6380.61     5952.48    564.17 o
  -3   3   5      320.55      238.05     36.60 o
  -2   3   5     2180.77     2119.28     90.28 o
  -1   3   5      146.78       90.90     40.30 o
   0   3   5      963.88     1060.66     63.90 o
   1   3   5      533.43      481.75     18.54 o
   2   3   5     1593.51     1321.03     43.20 o
   3   3   5      955.88      753.38     72.68 o
  -7   4   5     1835.74     1897.61     77.56 o
  -6   4   5      234.94      267.74     17.84 o
  -5   4   5      739.79      832.41     22.89 o
  -4   4   5    12102.24    11407.99    831.94 o
  -3   4   5     6101.72     6424.69    329.71 o
  -2   4   5    11030.62    12416.40    360.44 o
  -1   4   5       17.65       15.11     11.77 o
   0   4   5      274.28      178.77     15.96 o
   1   4   5    13387.01    14470.20    393.12 o
   2   4   5     8740.45     8919.66    258.90 o
   3   4   5     9722.62    10352.19    363.61 o
   4   4   5      104.05      136.06     17.58 o
  -9   5   5      425.16      440.38     22.80 o
  -8   5   5     8371.24     8742.99    267.62 o
  -7   5   5      275.00      298.14     20.64 o
  -6   5   5       15.52       -0.26     15.27 o
  -5   5   5      783.65      872.90     40.56 o
  -4   5   5       64.83       27.49     13.41 o
  -3   5   5    11621.56    10536.00   1014.24 o
  -2   5   5       33.13       13.45     12.81 o
  -1   5   5      550.95      514.68     21.25 o
   0   5   5     8454.26     8792.35    264.90 o
   1   5   5     1936.49     1660.92     48.75 o
   2   5   5    10432.46     9952.29    482.40 o
   3   5   5        3.14       -0.61     16.59 o
   4   5   5     2144.11     2129.17     72.66 o
   5   5   5     2963.92     2756.22    215.21 o
 -11   6   5      690.13      527.20     99.74 o
 -10   6   5     2689.46     2465.84    125.78 o
  -9   6   5     3366.26     3112.01    109.40 o
  -8   6   5     1551.26     1464.54     46.04 o
  -7   6   5     2537.54     2666.00    104.63 o
  -6   6   5     2194.45     2177.11     83.08 o
  -5   6   5     4595.43     4496.65    124.34 o
  -4   6   5      881.45      844.90     25.84 o
  -3   6   5     2843.33     2773.16     85.65 o
  -2   6   5      604.70      420.97     74.21 o
  -1   6   5     1055.23     1028.80     28.72 o
   0   6   5     2468.79     2381.42    104.38 o
   1   6   5        8.29        3.10      7.82 o
   2   6   5      813.35      807.65     53.38 o
   3   6   5     1485.14     1559.41     52.62 o
   4   6   5     6935.59     7167.08    368.32 o
   5   6   5       27.55       30.71     18.63 o
   6   6   5      770.01      717.94     34.18 o
 -13   7   5     1272.92     1433.69     58.10 o
 -12   7   5      160.73      110.23     27.45 o
 -11   7   5      560.95      395.08     71.41 o
 -10   7   5       22.20       21.20     20.95 o
  -9   7   5     4421.42     4326.16    145.56 o
  -8   7   5      744.32      808.84     42.53 o
  -7   7   5      309.65      311.92     22.60 o
  -6   7   5     1551.57     1559.58     48.30 o
  -5   7   5       41.86       44.45     17.23 o
  -4   7   5     1051.61      899.91     39.86 o
  -3   7   5      654.49      613.06     24.37 o
  -2   7   5        5.50        1.83     14.28 o
  -1   7   5       28.17       14.22     10.81 o
   0   7   5       38.05       13.92     11.33 o
   1   7   5      198.44      144.33     34.38 o
   2   7   5      817.47      753.47     32.83 o
   3   7   5      880.05      819.83     69.15 o
   4   7   5       22.88       43.74     23.71 o
   5   7   5       87.34       93.86     26.67 o
   6   7   5      385.22      443.92     41.85 o
   7   7   5     1239.15     1153.87     61.91 o
 -15   8   5        7.70        1.42     46.74 o
 -14   8   5     1213.96     1430.00     68.82 o
 -13   8   5      347.94      336.17     40.67 o
 -12   8   5     1806.03     1759.63     74.25 o
 -11   8   5     1760.19     1822.09     49.71 o
 -10   8   5       54.69       77.71     23.74 o
  -9   8   5     2155.25     2014.29     72.11 o
  -8   8   5        4.36        0.45     17.09 o
  -7   8   5      648.19      657.91     27.71 o
  -6   8   5      207.78      215.26     21.87 o
  -5   8   5      246.02      236.06     21.51 o
  -4   8   5     1822.44     1779.38     56.18 o
  -3   8   5       85.89       86.42     17.31 o
  -2   8   5     3651.29     3499.00     92.45 o
  -1   8   5      105.71       76.98     27.40 o
   0   8   5       23.18       16.39     20.95 o
   1   8   5      174.38      127.11     24.17 o
   2   8   5     1816.49     1875.85     71.84 o
   3   8   5     3857.48     4026.40    147.46 o
   4   8   5      984.37      877.44     51.26 o
   5   8   5      160.43      158.29     42.88 o
   6   8   5      338.02      301.89     47.78 o
   7   8   5       42.78       89.52     51.48 o
   8   8   5      350.60      312.66     60.36 o
 -17   9   5      200.57      172.99     61.84 o
 -16   9   5      161.85      176.40     57.87 o
 -15   9   5     1947.25     1980.24     83.18 o
 -14   9   5      372.99      367.23     49.98 o
 -13   9   5      308.33      321.41     46.29 o
 -12   9   5      174.40      137.50     31.58 o
 -11   9   5     1683.62     1687.63     54.22 o
 -10   9   5      290.96      279.05     27.17 o
  -9   9   5      353.93      392.70     27.12 o
  -8   9   5     1613.09     1582.55     39.87 o
  -7   9   5     3632.77     3853.80     65.45 o
  -6   9   5     4371.43     4306.85    123.45 o
  -5   9   5      107.94      120.16     22.15 o
  -4   9   5     1116.91     1061.49     44.12 o
  -3   9   5     6339.44     5893.13    296.89 o
  -2   9   5     2551.42     2508.65     59.98 o
  -1   9   5     2796.42     2841.70    108.90 o
   0   9   5       34.03       36.29     23.87 o
   1   9   5     1795.80     1816.13     64.15 o
   2   9   5     1741.48     1628.67     75.66 o
   3   9   5      938.78      905.70     49.26 o
   4   9   5      536.77      659.67     50.44 o
   5   9   5      408.38      440.70     50.70 o
   6   9   5        2.29       13.59     50.90 o
   7   9   5      101.63       73.69     55.94 o
   8   9   5       66.25       38.71     58.15 o
   9   9   5       18.66        2.18     62.08 o
 -19  10   5      440.01      433.02     75.44 o
 -18  10   5       22.34       12.70     62.45 o
 -17  10   5       45.05        4.35     58.29 o
 -16  10   5      803.01      746.22     68.62 o
 -15  10   5      751.89      784.61     59.89 o
 -14  10   5     1662.17     1645.44     72.76 o
 -13  10   5     2804.00     2891.93     80.71 o
 -12  10   5      305.15      290.77     43.60 o
 -11  10   5      416.55      403.50     34.48 o
 -10  10   5      496.69      411.24     45.57 o
  -9  10   5       10.99      -10.51     22.93 o
  -8  10   5     8986.50     8609.49    163.74 o
  -7  10   5      233.70      243.94     24.07 o
  -6  10   5      619.58      643.65     29.08 o
  -5  10   5     1464.95     1426.58     75.48 o
  -4  10   5      333.44      256.07     59.19 o
  -3  10   5     4605.12     4161.27    239.92 o
  -2  10   5        2.69       -5.69     22.28 o
  -1  10   5      681.86      720.94     35.91 o
   0  10   5      893.41      836.79     41.28 o
   1  10   5       22.14       20.03     27.35 o
   2  10   5     2434.49     2399.43    130.64 o
   3  10   5       28.00       10.08     44.41 o
   4  10   5      134.24       86.93     54.99 o
   5  10   5     1490.37     1532.49     83.66 o
   6  10   5     1061.80     1139.63     74.64 o
   7  10   5        4.39        7.86     57.59 o
   8  10   5       39.82       72.61     63.72 o
   9  10   5      129.11      129.22     68.45 o
  10  10   5      106.17      164.39     73.72 o
 -21  11   5      127.22      109.00     90.29 o
 -20  11   5        9.67       -6.17     82.04 o
 -19  11   5      321.17      266.79     72.43 o
 -18  11   5       34.50       39.76     63.27 o
 -17  11   5       32.19       39.90     59.67 o
 -16  11   5       57.73       56.41     56.36 o
 -15  11   5       14.26      -11.54     47.56 o
 -14  11   5      161.88      127.64     47.68 o
 -13  11   5     1444.99     1582.54     69.96 o
 -12  11   5     2359.75     2365.04     94.75 o
 -11  11   5       52.07       34.64     25.52 o
 -10  11   5      382.41      416.84     34.68 o
  -9  11   5      243.48      136.62     35.45 o
  -8  11   5      899.42      675.46    108.88 o
  -7  11   5     1306.96      837.64    133.03 o
  -6  11   5      492.39      287.49     97.14 o
  -5  11   5      150.26       90.59     19.45 o
  -4  11   5      448.00      476.62     29.67 o
  -3  11   5       63.30       57.91     24.93 o
  -2  11   5      974.65      913.00     37.77 o
  -1  11   5      291.28      318.11     31.80 o
   0  11   5      302.06      325.00     33.09 o
   1  11   5        6.74      -17.31     34.25 o
   2  11   5      163.15      203.67     56.34 o
   3  11   5       67.85      102.92     56.91 o
   4  11   5     2008.12     1924.14    100.72 o
   5  11   5      973.14      935.85     81.93 o
   6  11   5        2.23      -22.34     65.35 o
   7  11   5        4.86       18.59     61.95 o
   8  11   5       14.96      -34.94     65.92 o
   9  11   5      219.48      207.44     74.30 o
  10  11   5      327.47      303.25     94.80 o
  11  11   5        0.04      -29.38     90.42 o
 -22  12   5        1.49      -47.45     92.52 o
 -21  12   5       39.27      108.24     91.11 o
 -20  12   5       32.76       20.36     83.77 o
 -19  12   5       85.73      170.73     70.72 o
 -18  12   5       88.43       74.40     64.59 o
 -17  12   5       17.32      -49.08     58.39 o
 -16  12   5       99.98      117.42     58.43 o
 -15  12   5      526.65      506.67     58.00 o
 -14  12   5      314.68      306.23     52.37 o
 -13  12   5     1839.92     1841.45     73.81 o
 -12  12   5       19.89       18.30     41.98 o
 -11  12   5      155.33      138.85     37.00 o
 -10  12   5       31.36       53.93     32.27 o
  -9  12   5       56.54       41.96     24.44 o
  -8  12   5      443.52      413.03     29.09 o
  -7  12   5       29.64       35.65     28.85 o
  -6  12   5      194.64      180.56     30.69 o
  -5  12   5      384.33      383.58     30.59 o
  -4  12   5      112.01      135.55     27.84 o
  -3  12   5      110.78      127.39     28.42 o
  -2  12   5      174.64      181.36     32.44 o
  -1  12   5       11.44       20.59     37.46 o
   0  12   5      566.05      650.66     65.77 o
   1  12   5      207.31      248.17     60.14 o
   2  12   5        6.38       29.51     57.66 o
   3  12   5       45.81       71.69     61.61 o
   4  12   5      468.67      464.64     74.76 o
   5  12   5       70.73       80.81     68.48 o
   6  12   5       42.55       20.88     72.70 o
   7  12   5        2.46      -34.60     74.36 o
   8  12   5        6.24       39.07     79.70 o
   9  12   5        4.44      -15.97    102.35 o
  10  12   5       12.93        6.42     91.88 o
 -22  13   5       82.94       79.21     94.63 o
 -21  13   5       12.36      -79.37     87.18 o
 -20  13   5      307.68      358.54     91.89 o
 -19  13   5       65.67       34.05     79.25 o
 -18  13   5      668.48      707.53     78.18 o
 -17  13   5      200.04      167.20     64.38 o
 -16  13   5        0.55       -6.30     57.66 o
 -15  13   5     1126.36     1036.33     66.98 o
 -14  13   5      101.66       95.64     48.94 o
 -13  13   5      155.38      196.57     48.93 o
 -12  13   5      344.64      349.80     49.26 o
 -11  13   5      335.67      352.60     48.12 o
 -10  13   5      128.45      117.32     42.31 o
  -9  13   5      192.35      200.77     37.67 o
  -8  13   5       31.34      -15.78     32.57 o
  -7  13   5       32.46       41.58     33.29 o
  -6  13   5      531.32      533.14     41.37 o
  -5  13   5       13.15       22.92     33.56 o
  -4  13   5      870.67      892.90     52.44 o
  -3  13   5      142.19      104.47     40.40 o
  -2  13   5      231.30      244.93     52.49 o
  -1  13   5     1134.59     1048.31     67.32 o
   0  13   5       53.39       54.97     58.16 o
   1  13   5      621.30      580.29     72.28 o
   2  13   5       10.67       24.41     61.55 o
   3  13   5      183.42      257.33     71.79 o
   4  13   5      124.47      120.08     72.19 o
   5  13   5       14.85       -4.42     72.47 o
   6  13   5        0.47       -0.88     75.70 o
   7  13   5        2.30      -29.98     79.08 o
   8  13   5        4.42      -14.44    102.72 o
   9  13   5        3.25      -41.53    107.94 o
 -22  14   5        1.16       13.40     94.27 o
 -21  14   5      166.84      110.28     92.49 o
 -20  14   5       54.55       67.82     86.04 o
 -19  14   5      195.86      216.45     84.80 o
 -18  14   5       63.00      103.26     78.31 o
 -17  14   5      335.45      365.56     70.47 o
 -16  14   5        0.83      -49.80     59.20 o
 -15  14   5      110.55       79.41     53.62 o
 -14  14   5       44.87       10.50     49.90 o
 -13  14   5       88.66       99.30     49.43 o
 -12  14   5       11.41        6.47     45.63 o
 -11  14   5     1575.06     1685.11     93.95 o
 -10  14   5      716.49      714.59     54.31 o
  -9  14   5       72.10       70.51     43.46 o
  -8  14   5      306.76      282.92     45.97 o
  -7  14   5        8.57        1.91     40.70 o
  -6  14   5     2789.97     2674.08     77.61 o
  -5  14   5      221.32      216.66     45.27 o
  -4  14   5      228.60      247.04     54.15 o
  -3  14   5      596.25      604.65     61.60 o
  -2  14   5     1279.96     1308.06     76.87 o
  -1  14   5      362.75      410.37     61.41 o
   0  14   5       10.68       -0.20     55.14 o
   1  14   5      225.42      171.60     72.47 o
   2  14   5       14.70       -0.18     66.95 o
   3  14   5       16.31       64.96     72.28 o
   4  14   5        0.60       10.30     74.08 o
   5  14   5      200.01      178.67     82.77 o
   6  14   5       53.28      111.04     85.15 o
   7  14   5        1.67       32.34    107.29 o
   8  14   5        4.91       26.02    112.54 o
 -22  15   5       21.10      -84.96     95.37 o
 -21  15   5        3.60       42.44     92.35 o
 -20  15   5       88.31       66.87     87.19 o
 -19  15   5        8.11      -54.01     80.37 o
 -18  15   5       89.59       55.47     79.89 o
 -17  15   5      281.31      249.48     81.51 o
 -16  15   5      173.17      146.48     64.63 o
 -15  15   5       39.01       -4.26     53.78 o
 -14  15   5        2.45       -6.03     51.43 o
 -13  15   5      209.71      191.75     53.22 o
 -12  15   5       37.89       29.96     47.83 o
 -11  15   5      199.79      163.81     49.70 o
 -10  15   5       31.24       29.49     46.18 o
  -9  15   5       75.00       74.74     45.78 o
  -8  15   5     1461.42     1477.80     71.61 o
  -7  15   5        8.55       20.30     44.26 o
  -6  15   5      227.66      289.89     57.53 o
  -5  15   5      137.42      137.03     55.06 o
  -4  15   5      202.30      203.59     56.78 o
  -3  15   5     1190.25     1232.07     75.60 o
  -2  15   5      199.08      207.37     60.06 o
  -1  15   5      222.55      239.36     62.74 o
   0  15   5      141.42      152.67     63.45 o
   1  15   5        9.52      -13.81     62.16 o
   2  15   5       10.38       26.97     73.32 o
   3  15   5        4.01      -11.72     76.82 o
   4  15   5        3.05      -15.90     79.54 o
   5  15   5       61.90      129.23     86.84 o
   6  15   5      145.06      153.00    111.45 o
   7  15   5       46.77      119.69    118.07 o
 -22  16   5        1.28      -10.50     96.72 o
 -21  16   5      124.18      183.25     95.07 o
 -20  16   5       22.41      -23.24     87.03 o
 -19  16   5       20.34       41.61     84.19 o
 -18  16   5       28.75        9.98     81.20 o
 -17  16   5       53.46       89.18     79.25 o
 -16  16   5        1.11       48.80     74.13 o
 -15  16   5      262.76      304.37     69.57 o
 -14  16   5        0.75      -14.26     61.04 o
 -13  16   5      487.88      475.72     69.39 o
 -12  16   5     1254.26     1336.97     81.58 o
 -11  16   5      242.32      230.31     61.80 o
 -10  16   5       33.57        6.72     55.91 o
  -9  16   5       59.89       31.14     55.53 o
  -8  16   5      501.80      471.52     64.39 o
  -7  16   5      118.44      139.61     59.47 o
  -6  16   5       59.38       55.13     57.05 o
  -5  16   5        4.05       26.71     57.55 o
  -4  16   5      213.34      150.51     60.85 o
  -3  16   5        4.88      -31.98     57.35 o
  -2  16   5       70.64       46.26     60.85 o
  -1  16   5      506.70      514.55     72.54 o
   0  16   5        4.44      -16.01     64.31 o
   1  16   5      385.57      437.49     76.95 o
   2  16   5      140.53      183.55     73.98 o
   3  16   5        0.58      -37.07     82.28 o
   4  16   5       77.01      131.70    109.01 o
   5  16   5       60.10       38.68    112.25 o
   6  16   5        4.29      -82.19    112.83 o
 -21  17   5       28.32      119.00     96.01 o
 -20  17   5       31.93       38.93     90.15 o
 -19  17   5       60.25       30.06     86.96 o
 -18  17   5        3.68      -30.41     81.61 o
 -17  17   5        2.07        5.14     80.42 o
 -16  17   5      216.53      173.49     79.97 o
 -15  17   5        0.02      -39.42     72.88 o
 -14  17   5        1.46       44.40     65.25 o
 -13  17   5      365.30      450.06     71.81 o
 -12  17   5      118.41       92.13     63.51 o
 -11  17   5       40.83       64.96     62.23 o
 -10  17   5      255.57      311.60     66.96 o
  -9  17   5       20.11      -14.43     58.09 o
  -8  17   5      622.12      602.84     70.52 o
  -7  17   5      177.72      187.26     64.22 o
  -6  17   5        3.97      -26.34     59.82 o
  -5  17   5      338.39      372.98     68.95 o
  -4  17   5      242.57      162.26     65.31 o
  -3  17   5        2.21      -12.91     62.92 o
  -2  17   5       43.52       57.28     66.51 o
  -1  17   5        3.73       32.30     67.58 o
   0  17   5      458.37      466.88     79.23 o
   1  17   5       54.01        1.09     72.30 o
   2  17   5       46.21       10.26     74.93 o
   3  17   5        9.99       15.05     91.61 o
   4  17   5      237.97      217.45    101.72 o
 -21  18   5       18.19       30.29     96.42 o
 -20  18   5       17.80        1.82     92.76 o
 -19  18   5       60.02       49.24     91.98 o
 -18  18   5      253.67      293.04     94.11 o
 -17  18   5       10.80      -25.24     82.04 o
 -16  18   5      368.90      444.20     90.60 o
 -15  18   5        1.21      -46.11     75.89 o
 -14  18   5        8.58       -8.73     75.07 o
 -13  18   5      378.43      313.80     72.66 o
 -12  18   5       32.63       59.84     66.61 o
 -11  18   5      590.14      683.15     77.54 o
 -10  18   5       35.29       36.15     64.19 o
  -9  18   5      470.28      435.42     71.81 o
  -8  18   5       75.56       27.13     64.79 o
  -7  18   5      409.81      332.57     72.32 o
  -6  18   5      472.80      511.45     76.35 o
  -5  18   5       26.45        7.04     66.56 o
  -4  18   5      366.08      290.71     73.87 o
  -3  18   5       10.23      -24.95     68.24 o
  -2  18   5        5.85      -13.47     69.97 o
  -1  18   5        9.23      -31.55     71.90 o
   0  18   5       55.52       93.46     76.59 o
   1  18   5       11.47       24.78     89.36 o
   2  18   5      109.35      112.35     97.01 o
   3  18   5       19.59       -7.05    119.53 o
 -20  19   5       32.36       30.64     96.76 o
 -19  19   5       64.18      104.56     96.43 o
 -18  19   5        0.22        7.60     88.94 o
 -17  19   5      109.73      140.73     88.64 o
 -16  19   5       39.27       61.86     83.99 o
 -15  19   5        4.00      -56.06     80.66 o
 -14  19   5      342.28      273.44     87.45 o
 -13  19   5        7.55      -49.08     77.24 o
 -12  19   5       38.23       53.17     69.93 o
 -11  19   5       91.72      111.18     71.54 o
 -10  19   5      187.58      111.63     70.28 o
  -9  19   5       74.84       40.47     69.85 o
  -8  19   5        2.93       13.43     69.26 o
  -7  19   5       33.29       -4.61     70.04 o
  -6  19   5      339.73      382.56     78.32 o
  -5  19   5        1.15       31.91     72.69 o
  -4  19   5      127.47      213.10     77.33 o
  -3  19   5       30.02       69.92     75.90 o
  -2  19   5       27.96      -22.03     75.27 o
  -1  19   5      123.85      225.94     94.78 o
   0  19   5       25.93        3.95     93.29 o
   1  19   5      149.19      361.01    130.74 o
 -19  20   5       27.01       -6.20     96.99 o
 -18  20   5        0.81        8.48     93.07 o
 -17  20   5        7.71      -19.18     87.74 o
 -16  20   5       37.03       78.96     88.77 o
 -15  20   5      152.60      195.47     88.85 o
 -14  20   5       63.32      128.43     87.40 o
 -13  20   5       48.56        7.66     84.68 o
 -12  20   5       37.52       -9.75     82.65 o
 -11  20   5       71.45       99.78     84.99 o
 -10  20   5      170.99      130.36     74.81 o
  -9  20   5       25.57       17.46     72.86 o
  -8  20   5        1.48        6.60     73.03 o
  -7  20   5       46.58        9.14     76.30 o
  -6  20   5      114.24      150.05     79.22 o
  -5  20   5       15.33      -75.60     75.60 o
  -4  20   5      215.11      195.53     95.09 o
  -3  20   5        5.48       -1.71     90.84 o
  -2  20   5       63.94       88.41     96.99 o
  -1  20   5        1.94      -80.13    118.83 o
 -18  21   5       50.57      -40.31     93.93 o
 -17  21   5        5.32       55.95     92.18 o
 -16  21   5       12.27       97.92     92.84 o
 -15  21   5       38.49       -2.87     90.14 o
 -14  21   5        6.86       -8.40     90.80 o
 -13  21   5      121.92      117.30     90.82 o
 -12  21   5      237.58      163.54     91.56 o
 -11  21   5       27.83      -16.78     87.32 o
 -10  21   5       78.24       73.83     89.85 o
  -9  21   5       16.13       -7.44     88.27 o
  -8  21   5       25.31       35.44     88.39 o
  -7  21   5      135.52      163.23     94.00 o
  -6  21   5        3.52       -6.63     92.12 o
  -5  21   5        9.85       12.26     94.68 o
  -4  21   5       12.24       27.28     96.39 o
  -3  21   5       34.45       95.48    129.40 o
 -16  22   5       14.96       68.09     97.58 o
 -15  22   5        8.32        9.92     93.96 o
 -14  22   5       21.98       20.24     95.29 o
 -13  22   5       15.71       13.90     94.63 o
 -12  22   5        1.43      -22.99     93.35 o
 -11  22   5       19.06       36.80     93.67 o
 -10  22   5      138.56      173.55     98.23 o
  -9  22   5       86.30       79.65     95.46 o
  -8  22   5       19.96       57.24     96.25 o
  -7  22   5       14.79      -16.84     97.38 o
  -6  22   5       12.19       53.44    129.08 o
   0   0   6     2518.57     2678.00     51.52 o
  -1   1   6     3390.75     3291.51    137.28 o
   0   1   6    10790.96    11040.72    257.23 o
   1   1   6     3711.51     4424.34    208.87 o
  -3   2   6      272.15      322.38     24.56 o
  -2   2   6      876.94     1019.01     33.59 o
  -1   2   6     4304.39     5031.86    253.21 o
   0   2   6      359.06      346.83     15.72 o
   1   2   6     1411.24     1612.30    131.51 o
   2   2   6     6582.45     7547.78    362.19 o
  -5   3   6        0.64       -0.85     18.61 o
  -4   3   6     2438.07     2017.98    335.14 o
  -3   3   6     7490.53     8267.08    349.21 o
  -2   3   6     2281.73     2433.74     95.96 o
  -1   3   6     1632.91     1636.85    119.73 o
   0   3   6      311.09      188.70     34.83 o
   1   3   6      454.67      446.37     24.75 o
   2   3   6     7775.24     8174.07    253.68 o
   3   3   6     7119.16     6826.11    256.93 o
  -7   4   6      141.77      136.27     19.34 o
  -6   4   6     2405.34     2135.79    189.05 o
  -5   4   6       99.17       22.82     19.97 o
  -4   4   6     1894.51     1133.36    411.14 o
  -3   4   6       29.50        8.07     11.25 o
  -2   4   6      284.38      173.65     40.30 o
  -1   4   6       37.93       50.36     15.20 o
   0   4   6     3234.77     3303.54    133.24 o
   1   4   6    10398.98    10070.06    330.27 o
   2   4   6       18.68       27.05     16.62 o
   3   4   6      134.85       99.52     30.03 o
   4   4   6      411.63      457.27     25.31 o
  -9   5   6      484.58      504.29     28.22 o
  -8   5   6     3084.76     3085.99    105.93 o
  -7   5   6       84.74       97.79     19.32 o
  -6   5   6      106.91      117.92     17.86 o
  -5   5   6     2882.06     3104.96    113.28 o
  -4   5   6     3640.01     3344.58    507.51 o
  -3   5   6     4257.41     4045.72    161.22 o
  -2   5   6      418.36      487.27     20.40 o
  -1   5   6      373.60      328.74     21.31 o
   0   5   6      631.96      671.11     29.83 o
   1   5   6     1381.79     1367.00     35.28 o
   2   5   6       20.73       13.22     17.61 o
   3   5   6      210.13      234.75     22.58 o
   4   5   6        5.46      -15.75     21.79 o
   5   5   6       24.25       -8.53     25.54 o
 -11   6   6        1.80       -1.30     27.81 o
 -10   6   6     2969.14     3000.94    144.73 o
  -9   6   6      192.02      174.09     24.60 o
  -8   6   6       52.75       39.08     21.17 o
  -7   6   6     1691.99     1692.88     72.85 o
  -6   6   6      565.63      532.63     25.75 o
  -5   6   6     4822.58     4598.67    117.21 o
  -4   6   6      547.32      491.50     47.70 o
  -3   6   6     2207.93     2244.98     55.04 o
  -2   6   6       62.95       38.05     16.25 o
  -1   6   6      198.09      282.38     20.14 o
   0   6   6     1508.78     1352.32     44.51 o
   1   6   6        4.83        7.70     19.52 o
   2   6   6      115.32       74.53     25.19 o
   3   6   6     1263.78     1317.31     45.79 o
   4   6   6       38.29       25.92     25.91 o
   5   6   6       46.06       48.68     28.50 o
   6   6   6       71.94       29.90     29.43 o
 -13   7   6      473.66      414.25     53.00 o
 -12   7   6       71.90       45.10     33.73 o
 -11   7   6        3.20        1.68     28.17 o
 -10   7   6     3938.67     4085.11    148.59 o
  -9   7   6     5248.17     5308.55    210.49 o
  -8   7   6      107.64      114.53     25.14 o
  -7   7   6      149.22      139.39     21.53 o
  -6   7   6       16.28        1.01     18.74 o
  -5   7   6      523.30      483.62     23.19 o
  -4   7   6     1289.36     1188.33     39.68 o
  -3   7   6      768.62      514.35     83.38 o
  -2   7   6      551.85      512.80     54.19 o
  -1   7   6     2185.06     2295.86    104.83 o
   0   7   6      289.96      263.40     20.99 o
   1   7   6      231.42      138.89     30.08 o
   2   7   6     3960.63     3936.14    154.47 o
   3   7   6      311.35      329.37     26.41 o
   4   7   6     1200.87     1131.04    104.41 o
   5   7   6      266.84      163.93     71.83 o
   6   7   6      244.10      220.24     50.10 o
   7   7   6     1006.72     1011.33     66.15 o
 -15   8   6      125.73       75.96     54.02 o
 -14   8   6       26.21       26.14     49.04 o
 -13   8   6      539.10      620.07     51.72 o
 -12   8   6      391.46      378.31     43.93 o
 -11   8   6        9.84        9.40     32.53 o
 -10   8   6      265.74      317.00     35.22 o
  -9   8   6     1494.88     1590.03     46.70 o
  -8   8   6       12.73        1.83     22.36 o
  -7   8   6     1054.22     1098.11     36.96 o
  -6   8   6        2.81        1.93     19.97 o
  -5   8   6      344.63      331.20     23.54 o
  -4   8   6       50.80       48.09     19.80 o
  -3   8   6     1027.22      994.22     45.83 o
  -2   8   6     1311.13     1319.74     38.87 o
  -1   8   6      110.96      102.48     28.95 o
   0   8   6       67.43       28.96     23.92 o
   1   8   6        3.17        1.59     10.83 o
   2   8   6     2239.87     1821.26    278.65 o
   3   8   6     1617.97     1603.08     58.48 o
   4   8   6       74.28       35.06     27.85 o
   5   8   6      529.30      452.43     54.12 o
   6   8   6      387.61      357.17     56.54 o
   7   8   6      701.92      725.97     65.93 o
   8   8   6       62.24      117.98     58.58 o
 -17   9   6       25.89       21.07     59.43 o
 -16   9   6      330.80      293.70     61.63 o
 -15   9   6     1280.01     1294.02     78.52 o
 -14   9   6       17.53       48.30     49.76 o
 -13   9   6      211.84      230.36     45.74 o
 -12   9   6       12.01      -18.35     38.93 o
 -11   9   6      429.14      465.30     44.31 o
 -10   9   6      622.73      621.04     36.04 o
  -9   9   6      624.05      643.13     33.11 o
  -8   9   6      292.34      291.59     27.58 o
  -7   9   6     2126.41     2124.09     51.91 o
  -6   9   6       14.72       -0.47     22.14 o
  -5   9   6       74.62       62.10     22.29 o
  -4   9   6     1754.43     1661.01     53.41 o
  -3   9   6       49.97       64.28     22.65 o
  -2   9   6     1660.86     1741.06     67.41 o
  -1   9   6     1440.16     1229.74    146.59 o
   0   9   6        2.79      -21.58     22.86 o
   1   9   6      527.08      561.63     32.44 o
   2   9   6      829.88      918.98     56.42 o
   3   9   6       46.64       37.79     49.04 o
   4   9   6      200.41      179.19     49.20 o
   5   9   6       11.24        4.09     49.64 o
   6   9   6      181.77      122.42     55.42 o
   7   9   6       82.52      157.25     59.17 o
   8   9   6       92.68      117.35     61.98 o
   9   9   6       74.58      152.60     77.88 o
 -19  10   6        8.51      -29.64     78.42 o
 -18  10   6       17.86       24.83     74.17 o
 -17  10   6        0.19      -33.96     68.62 o
 -16  10   6       17.25        0.66     56.79 o
 -15  10   6      623.96      572.93     63.77 o
 -14  10   6      700.02      679.17     62.92 o
 -13  10   6      718.39      693.68     54.08 o
 -12  10   6      112.02       58.71     41.94 o
 -11  10   6       48.88       24.90     33.61 o
 -10  10   6      341.95      330.19     36.37 o
  -9  10   6      316.65      388.88     33.26 o
  -8  10   6     1560.80     1544.18     46.97 o
  -7  10   6      424.42      419.09     31.29 o
  -6  10   6      381.93      347.94     29.89 o
  -5  10   6      190.56      159.62     26.87 o
  -4  10   6       52.61       32.96     25.38 o
  -3  10   6     1968.98     2075.86     63.47 o
  -2  10   6      181.66       83.47     25.08 o
  -1  10   6       19.17      -24.44     24.44 o
   0  10   6      211.57      198.73     29.55 o
   1  10   6       27.26       -3.87     47.12 o
   2  10   6      145.00      149.92     52.42 o
   3  10   6       38.22       17.11     52.99 o
   4  10   6       50.71        5.22     55.93 o
   5  10   6       25.24      -46.40     52.93 o
   6  10   6       57.78      102.46     58.61 o
   7  10   6        1.31      -34.14     59.28 o
   8  10   6      257.52      205.50     80.05 o
   9  10   6       21.02      -31.39     78.15 o
  10  10   6        8.11      -10.99     85.31 o
 -21  11   6       23.90        3.62     91.42 o
 -20  11   6      177.12      136.37     89.30 o
 -19  11   6       85.03       33.67     80.39 o
 -18  11   6       15.74      -73.02     73.02 o
 -17  11   6        2.23      -36.28     70.44 o
 -16  11   6        0.35      -23.84     56.22 o
 -15  11   6       17.90       11.08     55.06 o
 -14  11   6      929.58      913.05     67.83 o
 -13  11   6       30.34       80.21     45.70 o
 -12  11   6      246.54      235.61     45.76 o
 -11  11   6     1040.08     1014.67     48.72 o
 -10  11   6       33.40       21.97     33.08 o
  -9  11   6       19.94       15.36     31.83 o
  -8  11   6      292.01      317.18     32.93 o
  -7  11   6     1315.15     1341.00     53.30 o
  -6  11   6      114.21      123.00     28.55 o
  -5  11   6        4.06        5.91     26.66 o
  -4  11   6        5.67       -9.34     25.78 o
  -3  11   6      402.32      269.43     59.73 o
  -2  11   6        5.43       -0.69     28.03 o
  -1  11   6      461.39      541.50     53.28 o
   0  11   6        6.07       -3.90     49.13 o
   1  11   6     1298.43     1263.73     83.15 o
   2  11   6       31.39       13.20     54.56 o
   3  11   6       46.53       -8.24     57.66 o
   4  11   6      476.87      639.87     74.76 o
   5  11   6      124.24       83.95     65.70 o
   6  11   6      291.63      267.36     74.24 o
   7  11   6       61.31       33.12     74.83 o
   8  11   6        2.63        0.67     78.58 o
   9  11   6       71.10       75.02     85.67 o
  10  11   6        0.35       31.09     90.91 o
  11  11   6        1.66      -72.11     91.67 o
 -22  12   6        0.41       -3.27     94.78 o
 -21  12   6       20.86       -2.64     89.35 o
 -20  12   6       10.30      -60.58     84.17 o
 -19  12   6      142.40      147.79     84.32 o
 -18  12   6        9.44      -48.73     76.63 o
 -17  12   6      144.33       83.20     74.75 o
 -16  12   6      487.70      460.68     78.75 o
 -15  12   6      173.58      142.58     68.32 o
 -14  12   6     1105.45     1219.54     77.77 o
 -13  12   6      359.77      388.23     52.49 o
 -12  12   6      966.91      983.58     58.04 o
 -11  12   6      130.80      118.55     43.62 o
 -10  12   6       50.73       32.52     40.60 o
  -9  12   6      221.44      234.67     37.00 o
  -8  12   6      378.91      362.85     37.99 o
  -7  12   6      576.19      597.21     40.43 o
  -6  12   6       40.17       48.52     31.25 o
  -5  12   6      471.07      276.57     94.93 o
  -4  12   6     1307.61     1013.11    167.07 o
  -3  12   6      130.26      153.52     47.26 o
  -2  12   6     1427.91     1453.01     75.93 o
  -1  12   6       20.00      -15.46     46.25 o
   0  12   6      937.30      960.00     73.49 o
   1  12   6      116.30       58.72     57.53 o
   2  12   6     1365.02     1332.33     88.67 o
   3  12   6      386.55      317.57     70.08 o
   4  12   6      174.29      232.07     70.36 o
   5  12   6      286.17      369.76     77.80 o
   6  12   6       16.47      -78.15     88.11 o
   7  12   6       53.16       69.63     94.96 o
   8  12   6        1.17      -93.86     96.28 o
   9  12   6       98.33       61.99    106.99 o
  10  12   6       28.77      -37.14    111.87 o
 -22  13   6       10.58      -33.97     94.10 o
 -21  13   6        1.32       14.65     92.66 o
 -20  13   6        2.00      -20.07     86.89 o
 -19  13   6       34.85       49.17     83.92 o
 -18  13   6       62.06       44.57     78.47 o
 -17  13   6        2.99       -1.80     72.56 o
 -16  13   6       40.23       92.17     71.75 o
 -15  13   6        2.28       -8.25     66.56 o
 -14  13   6      158.29      240.88     68.79 o
 -13  13   6     1079.35     1027.26     69.46 o
 -12  13   6     1090.98     1052.58     61.59 o
 -11  13   6       38.80       17.03     43.90 o
 -10  13   6      100.58      160.36     44.85 o
  -9  13   6      114.26       62.36     42.33 o
  -8  13   6       42.21       24.58     40.80 o
  -7  13   6     2305.15     2259.37     72.23 o
  -6  13   6      279.03      282.68     52.09 o
  -5  13   6     1475.18     1444.02     75.60 o
  -4  13   6      140.79      161.88     50.74 o
  -3  13   6      404.71      382.78     55.66 o
  -2  13   6      775.10      870.04     65.49 o
  -1  13   6     1490.87     1439.35     81.99 o
   0  13   6      607.16      619.97     73.39 o
   1  13   6      486.42      551.48     73.96 o
   2  13   6       72.74      106.20     67.57 o
   3  13   6      396.16      368.30     76.07 o
   4  13   6      197.19      171.90     74.64 o
   5  13   6        7.53        4.92     90.24 o
   6  13   6      148.40      102.09    113.50 o
   7  13   6       33.01       27.10    102.35 o
   8  13   6       27.01        3.78    107.46 o
   9  13   6       68.16       26.08    114.60 o
 -21  14   6      221.63      206.39     96.43 o
 -20  14   6       13.39       73.36     90.44 o
 -19  14   6        2.12      -22.87     81.50 o
 -18  14   6      270.24      279.03     85.33 o
 -17  14   6        9.16        4.09     75.15 o
 -16  14   6       92.82       77.76     73.93 o
 -15  14   6       30.35      -47.57     67.26 o
 -14  14   6      177.82      146.19     69.32 o
 -13  14   6      144.28      178.53     68.08 o
 -12  14   6      487.83      428.55     62.82 o
 -11  14   6      123.87      220.25     57.26 o
 -10  14   6     1382.81     1348.73     80.58 o
  -9  14   6       18.97        0.09     51.52 o
  -8  14   6       25.28       -3.18     50.08 o
  -7  14   6     1421.58     1558.30     83.39 o
  -6  14   6      102.02       96.28     52.32 o
  -5  14   6        0.08       -2.36     50.56 o
  -4  14   6      374.73      379.15     58.92 o
  -3  14   6        8.27       -5.10     52.37 o
  -2  14   6      355.32      333.60     60.60 o
  -1  14   6     1134.03     1153.55     75.65 o
   0  14   6      235.37      161.48     60.96 o
   1  14   6      195.45      148.98     70.51 o
   2  14   6       18.80       71.18     71.58 o
   3  14   6      288.42      223.94     94.02 o
   4  14   6       74.93       74.90     96.13 o
   5  14   6       44.90      132.90    112.03 o
   6  14   6       13.79      -43.86    102.24 o
   7  14   6       11.84        9.86    108.70 o
 -21  15   6       15.13       76.68     93.47 o
 -20  15   6       39.96       45.05     87.96 o
 -19  15   6      118.35       74.10     86.49 o
 -18  15   6      365.90      323.58     88.41 o
 -17  15   6        4.37       30.08     77.74 o
 -16  15   6      117.80      105.01     78.50 o
 -15  15   6      180.09      183.63     76.03 o
 -14  15   6      194.28      167.87     71.79 o
 -13  15   6      738.06      673.54     81.72 o
 -12  15   6      833.74      755.02     71.11 o
 -11  15   6      546.98      612.22     67.49 o
 -10  15   6      310.70      259.95     61.05 o
  -9  15   6       73.30       55.60     55.86 o
  -8  15   6      743.68      747.70     67.67 o
  -7  15   6      151.24      145.19     57.43 o
  -6  15   6      608.29      765.47     68.15 o
  -5  15   6       12.50       54.44     55.83 o
  -4  15   6      253.90      248.56     60.68 o
  -3  15   6       96.70       92.73     58.39 o
  -2  15   6        0.64      -47.01     57.66 o
  -1  15   6        8.05       22.49     59.88 o
   0  15   6       18.38       48.56     62.68 o
   1  15   6      305.08      270.52     70.63 o
   2  15   6      170.72      185.88     97.96 o
   3  15   6       12.64      -40.91     95.34 o
   4  15   6      109.30      157.66    104.54 o
   5  15   6      119.81       79.55    108.45 o
   6  15   6      114.07      109.07    114.55 o
 -21  16   6        3.72        8.22     93.35 o
 -20  16   6      125.64       83.51     91.32 o
 -19  16   6       91.99        0.08     87.43 o
 -18  16   6       56.88       43.16     84.70 o
 -17  16   6      311.83      349.80     87.78 o
 -16  16   6       31.92       30.14     77.05 o
 -15  16   6        5.97      -40.19     71.13 o
 -14  16   6      109.53       69.44     73.33 o
 -13  16   6       11.02      -68.96     69.12 o
 -12  16   6      165.94      269.10     75.25 o
 -11  16   6      367.41      412.04     77.69 o
 -10  16   6      353.72      330.87     65.19 o
  -9  16   6      332.37      264.76     63.68 o
  -8  16   6        0.80      -38.61     56.35 o
  -7  16   6      575.55      541.14     68.56 o
  -6  16   6      235.89      198.85     62.37 o
  -5  16   6       14.66       -8.50     59.71 o
  -4  16   6      603.95      624.58     72.11 o
  -3  16   6      627.24      552.21     71.95 o
  -2  16   6      165.75      149.77     65.47 o
  -1  16   6      542.77      662.01     78.13 o
   0  16   6      638.02      592.67     91.02 o
   1  16   6      331.34      259.70     87.61 o
   2  16   6       92.79       57.53     85.63 o
   3  16   6       16.04      -97.20    104.15 o
   4  16   6      279.45      306.29    117.51 o
   5  16   6       50.02       39.86    117.53 o
 -20  17   6        0.12      -90.61     90.61 o
 -19  17   6        9.84        2.68     88.86 o
 -18  17   6      289.45      325.98     94.04 o
 -17  17   6      462.65      444.49     92.50 o
 -16  17   6      450.21      360.76     87.28 o
 -15  17   6        5.49      -10.63     76.80 o
 -14  17   6      255.14      179.28     80.18 o
 -13  17   6       61.68       36.91     75.24 o
 -12  17   6      190.23      224.10     78.46 o
 -11  17   6        1.85        2.01     71.77 o
 -10  17   6       57.16       18.73     70.37 o
  -9  17   6       23.96       18.03     61.97 o
  -8  17   6        7.72      -49.34     60.34 o
  -7  17   6       61.14       60.41     63.45 o
  -6  17   6        6.67      -10.18     62.88 o
  -5  17   6      796.78      787.48     78.72 o
  -4  17   6       63.73       59.45     66.34 o
  -3  17   6       73.41       72.55     77.48 o
  -2  17   6      267.74      185.19     82.17 o
  -1  17   6       19.13       28.25     81.17 o
   0  17   6       31.61       61.19     85.57 o
   1  17   6      127.56       83.42     87.94 o
   2  17   6       23.88      -77.84     87.78 o
   3  17   6      244.64      184.24    100.08 o
 -20  18   6       53.31       27.16     96.80 o
 -19  18   6        9.55      -21.33     91.36 o
 -18  18   6       16.47       -0.19     88.87 o
 -17  18   6       20.20       17.18     86.55 o
 -16  18   6      108.78      128.48     85.17 o
 -15  18   6       58.97       69.50     83.20 o
 -14  18   6      161.28       80.05     81.18 o
 -13  18   6       34.32      -44.26     77.17 o
 -12  18   6       37.54       66.24     78.82 o
 -11  18   6       76.50      100.36     79.14 o
 -10  18   6       74.92       81.42     78.23 o
  -9  18   6        8.54      -17.80     73.65 o
  -8  18   6       35.33       23.02     75.96 o
  -7  18   6        7.45      -49.78     76.05 o
  -6  18   6       64.88       41.88     77.01 o
  -5  18   6      255.45      325.61     85.38 o
  -4  18   6      190.77      156.85     83.88 o
  -3  18   6       11.81       -3.50     81.36 o
  -2  18   6       56.54       54.76     83.88 o
  -1  18   6       46.13       -0.39     86.11 o
   0  18   6      453.20      416.43    100.75 o
   1  18   6       18.61       -1.67     92.76 o
   2  18   6        0.99       38.17     97.44 o
 -19  19   6        1.61        0.36     96.85 o
 -18  19   6      121.67      106.51     94.97 o
 -17  19   6        5.77       14.68     88.48 o
 -16  19   6       37.79       91.42     87.89 o
 -15  19   6       88.76       27.17     86.77 o
 -14  19   6      307.93      166.27     88.08 o
 -13  19   6        7.24      -54.80     80.76 o
 -12  19   6        0.28      -70.69     80.01 o
 -11  19   6      567.29      494.38     92.68 o
 -10  19   6        7.17       46.83     79.85 o
  -9  19   6      264.22      234.87     85.88 o
  -8  19   6        0.11       10.93     80.97 o
  -7  19   6        1.17       36.17     82.76 o
  -6  19   6      107.41       51.96     84.89 o
  -5  19   6       35.42       15.50     83.61 o
  -4  19   6        2.01        0.01     85.47 o
  -3  19   6        7.66       10.44     87.40 o
  -2  19   6       14.67      -30.23     90.01 o
  -1  19   6      140.31      209.06     97.89 o
   0  19   6      141.92      107.34     97.61 o
 -18  20   6       12.51       14.33     95.72 o
 -17  20   6        0.74       22.12     91.42 o
 -16  20   6       46.03       82.37     92.48 o
 -15  20   6       23.23       68.14     89.43 o
 -14  20   6      123.32      166.25     92.66 o
 -13  20   6       56.04      -11.59     88.07 o
 -12  20   6      197.75      218.75     91.51 o
 -11  20   6       56.74       76.04     86.40 o
 -10  20   6       90.52      128.23     86.97 o
  -9  20   6       60.85        7.08     85.29 o
  -8  20   6        9.43      -77.49     83.96 o
  -7  20   6      240.50      187.01     92.96 o
  -6  20   6       29.86       40.10     90.23 o
  -5  20   6      113.23       46.23     91.41 o
  -4  20   6       89.55      156.06     98.03 o
  -3  20   6        8.59       60.84     95.34 o
  -2  20   6       11.20       34.44     99.08 o
 -16  21   6       10.15       26.36     93.83 o
 -15  21   6       95.50      103.86     95.28 o
 -14  21   6       28.08      -28.27     91.81 o
 -13  21   6       74.36       54.33     93.36 o
 -12  21   6        2.46       24.38     92.43 o
 -11  21   6       14.95      -22.02     90.91 o
 -10  21   6      157.62      207.11     95.48 o
  -9  21   6       11.95       10.81     90.20 o
  -8  21   6       25.27        2.36     90.30 o
  -7  21   6       62.72        1.21     93.22 o
  -6  21   6       39.70       -8.38     95.88 o
  -5  21   6      190.35       93.33    100.46 o
 -13  22   6      120.87       77.18    100.31 o
 -12  22   6       30.37       25.00     98.04 o
 -11  22   6      103.00      101.39     99.18 o
 -10  22   6        2.00       36.46     96.91 o
  -9  22   6        7.88      -78.77     95.09 o
   0   0   7        0.71       18.34     37.77 o
  -1   1   7     7498.99     7704.88    258.07 o
   0   1   7     1493.49     1364.22     30.32 o
   1   1   7      123.48       81.36     22.98 o
  -3   2   7      118.21      112.45     21.06 o
  -2   2   7     6737.02     6954.46    248.17 o
  -1   2   7      139.29      197.21     26.53 o
   0   2   7     2760.09     2915.71    132.47 o
   1   2   7      562.83      572.57     30.49 o
   2   2   7     1577.64     1649.06     90.08 o
  -5   3   7      585.67      507.25     43.25 o
  -4   3   7     1088.93     1248.34     72.76 o
  -3   3   7      717.96      769.41     46.12 o
  -2   3   7      493.68      526.27     27.22 o
  -1   3   7      335.47      343.82     25.44 o
   0   3   7     1496.65     1649.52     86.36 o
   1   3   7      411.31      328.36     67.38 o
   2   3   7     3786.83     3721.73    131.15 o
   3   3   7       65.06       63.96     17.77 o
  -7   4   7      327.83      266.65     46.71 o
  -6   4   7       88.58      114.40     19.73 o
  -5   4   7      279.57      281.47     48.12 o
  -4   4   7     3188.71     3010.92    116.67 o
  -3   4   7      244.08      267.14     21.83 o
  -2   4   7      691.42      544.57     86.54 o
  -1   4   7      166.90      101.80     30.86 o
   0   4   7     3380.00     3292.82    209.61 o
   1   4   7     3295.50     3340.96    119.82 o
   2   4   7      104.19      107.52     20.54 o
   3   4   7      613.61      669.70     27.98 o
   4   4   7      330.38      300.50     49.89 o
  -9   5   7      872.24      864.16     35.73 o
  -8   5   7     1284.33     1278.95     52.39 o
  -7   5   7       51.08       59.50     19.80 o
  -6   5   7      962.53      784.58    102.31 o
  -5   5   7       57.11       12.71     17.02 o
  -4   5   7     3942.07     3877.44    217.44 o
  -3   5   7     5715.87     5746.18    378.15 o
  -2   5   7     1307.04     1357.19     48.16 o
  -1   5   7       77.42       76.09     19.83 o
   0   5   7      370.97      445.39     37.30 o
   1   5   7     1698.87     1584.38     61.54 o
   2   5   7     2580.48     2579.50     95.86 o
   3   5   7      346.22      327.08     32.88 o
   4   5   7      650.54      726.53     32.39 o
   5   5   7      435.61      467.21     32.84 o
 -11   6   7       47.04       56.58     35.20 o
 -10   6   7       34.39        5.37     26.03 o
  -9   6   7       32.59       45.49     24.39 o
  -8   6   7     4299.01     4593.46    162.04 o
  -7   6   7      917.18      831.91     33.88 o
  -6   6   7     1015.40     1098.27     56.70 o
  -5   6   7      456.31      410.19     37.19 o
  -4   6   7      561.15      534.80     74.62 o
  -3   6   7     3547.81     3521.40     95.63 o
  -2   6   7      313.57      326.84     23.18 o
  -1   6   7        1.96       21.60     21.55 o
   0   6   7     1239.04     1277.57     39.54 o
   1   6   7        9.80        4.93     23.74 o
   2   6   7      427.13      408.43     26.29 o
   3   6   7     1661.68     1668.98     65.36 o
   4   6   7     1536.45     1545.71     64.61 o
   5   6   7      552.46      567.63     43.33 o
   6   6   7      718.92      698.68     56.03 o
 -13   7   7       13.33       39.28     48.14 o
 -12   7   7        4.14      -32.09     43.32 o
 -11   7   7        1.94        2.04     34.50 o
 -10   7   7      716.03      728.46     40.32 o
  -9   7   7     1592.76     1604.41     52.03 o
  -8   7   7       79.48       54.41     25.85 o
  -7   7   7       18.06       27.18     21.47 o
  -6   7   7      148.38      169.76     21.64 o
  -5   7   7     1453.06     1412.82     52.28 o
  -4   7   7      880.48      608.91    109.70 o
  -3   7   7     1039.21      984.11     37.17 o
  -2   7   7      709.11      731.26     30.88 o
  -1   7   7      855.19      853.33     38.61 o
   0   7   7        3.71        9.38     25.02 o
   1   7   7       70.66       76.06     27.36 o
   2   7   7      203.71      139.58     39.30 o
   3   7   7        0.56       13.80     30.40 o
   4   7   7     1684.07     1644.92     61.04 o
   5   7   7       53.41       32.40     44.84 o
   6   7   7       12.86        7.39     47.63 o
   7   7   7      903.21      911.48     84.99 o
 -15   8   7       15.56       58.67     64.96 o
 -14   8   7     1440.10     1605.72     96.32 o
 -13   8   7      184.35      218.09     51.65 o
 -12   8   7       51.05       10.59     44.62 o
 -11   8   7      500.66      467.41     49.05 o
 -10   8   7        6.20      -12.89     34.93 o
  -9   8   7     3691.30     3675.20     95.37 o
  -8   8   7       11.71        2.78     23.63 o
  -7   8   7      641.33      637.48     29.97 o
  -6   8   7      172.85      176.84     23.69 o
  -5   8   7     1132.07     1101.83     35.66 o
  -4   8   7      461.21      411.88     37.46 o
  -3   8   7     1623.15     1419.02    157.54 o
  -2   8   7     3439.04     3383.50    170.21 o
  -1   8   7     1108.16     1137.54     48.82 o
   0   8   7      494.43      554.59     35.21 o
   1   8   7      187.75      169.72     37.53 o
   2   8   7     2035.82     2112.63     72.68 o
   3   8   7     1956.62     1822.18     65.23 o
   4   8   7       10.85        2.53     45.36 o
   5   8   7       76.18       38.25     48.39 o
   6   8   7      224.32      145.11     62.70 o
   7   8   7       78.60       80.99     64.63 o
   8   8   7      332.24      244.22     73.46 o
 -17   9   7        3.80       20.63     73.30 o
 -16   9   7       13.15       -5.13     68.01 o
 -15   9   7      377.12      363.95     72.22 o
 -14   9   7      113.34       68.66     61.96 o
 -13   9   7        5.62      -25.55     55.69 o
 -12   9   7      348.60      295.45     50.20 o
 -11   9   7      168.77      152.21     45.05 o
 -10   9   7      133.47      122.52     33.52 o
  -9   9   7     1000.43      982.09     46.53 o
  -8   9   7       34.75       48.07     25.53 o
  -7   9   7       32.05       23.26     24.28 o
  -6   9   7      140.67      151.41     25.26 o
  -5   9   7        0.44      -15.94     22.83 o
  -4   9   7     2929.41     2813.89     67.41 o
  -3   9   7     1338.94     1278.95     43.39 o
  -2   9   7     3019.44     2680.34    285.77 o
  -1   9   7      500.02      374.80     78.28 o
   0   9   7      446.74      335.29     75.39 o
   1   9   7     1087.50     1054.55     70.71 o
   2   9   7      180.70      187.87     52.10 o
   3   9   7      860.35      959.98     71.95 o
   4   9   7       23.10       -2.56     48.54 o
   5   9   7        4.07      -22.24     51.65 o
   6   9   7      152.21      170.29     68.01 o
   7   9   7      101.38       77.89     69.45 o
   8   9   7        1.08      -24.44     70.67 o
   9   9   7       27.92      -24.70     76.85 o
 -19  10   7       86.08      107.52     86.08 o
 -18  10   7        3.22      -42.09     76.83 o
 -17  10   7       46.06      -26.28     72.51 o
 -16  10   7        9.47      -12.10     69.28 o
 -15  10   7     1526.65     1425.27     95.33 o
 -14  10   7       73.74       45.94     62.20 o
 -13  10   7      691.52      658.77     70.19 o
 -12  10   7      214.64      144.68     57.06 o
 -11  10   7      286.90      369.34     48.21 o
 -10  10   7      104.48       77.13     34.66 o
  -9  10   7      182.47      138.92     33.82 o
  -8  10   7     5067.85     5110.40    137.05 o
  -7  10   7      133.81      155.50     31.13 o
  -6  10   7      785.63      831.71     36.66 o
  -5  10   7      429.05      462.73     32.14 o
  -4  10   7       79.82       81.81     27.40 o
  -3  10   7      668.99      655.25     39.33 o
  -2  10   7       12.21        4.87     31.22 o
  -1  10   7      154.97      168.64     40.34 o
   0  10   7      419.28      410.40     56.91 o
   1  10   7       40.38       16.00     50.75 o
   2  10   7      720.03      634.15     64.65 o
   3  10   7       10.94       15.83     55.39 o
   4  10   7        0.17       37.82     69.28 o
   5  10   7      535.62      673.84     90.37 o
   6  10   7       53.54       29.53     69.52 o
   7  10   7      135.75      144.47     75.33 o
   8  10   7      166.84      197.46     92.57 o
   9  10   7        0.01      -27.86     81.21 o
  10  10   7      163.33       73.30     89.58 o
 -21  11   7        9.52      -41.22     92.20 o
 -20  11   7      224.49      219.90     92.66 o
 -19  11   7       64.15       40.04     84.94 o
 -18  11   7       70.65        3.47     78.94 o
 -17  11   7      106.47      149.20     76.39 o
 -16  11   7        0.26      -34.25     69.06 o
 -15  11   7       16.41        1.54     65.70 o
 -14  11   7       11.68       10.67     62.23 o
 -13  11   7     1226.38     1158.71     84.06 o
 -12  11   7      644.52      645.86     67.70 o
 -11  11   7       10.03       39.61     54.09 o
 -10  11   7      332.75      300.41     46.52 o
  -9  11   7      628.35      618.03     45.86 o
  -8  11   7     4782.81     4816.45    148.69 o
  -7  11   7     1244.25     1297.82     65.66 o
  -6  11   7       80.70      109.85     36.46 o
  -5  11   7        8.68       28.32     34.83 o
  -4  11   7       15.95       14.58     35.40 o
  -3  11   7     3720.78     3755.16    117.84 o
  -2  11   7        0.31      -36.92     43.73 o
  -1  11   7     2370.00     2533.21     84.67 o
   0  11   7      339.87      416.86     61.26 o
   1  11   7        3.66      -25.60     53.67 o
   2  11   7       45.30       39.90     56.75 o
   3  11   7      339.06      331.29     80.96 o
   4  11   7      846.14      793.49     94.53 o
   5  11   7      270.43      237.32     86.85 o
   6  11   7       28.84       30.29     85.14 o
   7  11   7      152.12      216.25     96.33 o
   8  11   7      215.81      111.65     85.44 o
   9  11   7       29.02        6.34     87.66 o
  10  11   7        1.93       57.12     93.92 o
 -21  12   7        3.78       21.73     95.76 o
 -20  12   7        3.72       75.24     89.67 o
 -19  12   7      290.74      268.54     89.60 o
 -18  12   7        1.23      -57.55     76.60 o
 -17  12   7       44.80       70.00     76.72 o
 -16  12   7       77.87       69.15     72.47 o
 -15  12   7       63.16       26.25     67.80 o
 -14  12   7      650.08      697.66     77.91 o
 -13  12   7      380.77      379.05     68.68 o
 -12  12   7      284.60      361.00     65.50 o
 -11  12   7       94.16      104.56     58.52 o
 -10  12   7       94.87       97.98     56.34 o
  -9  12   7     1213.91     1120.70     69.07 o
  -8  12   7      913.93      884.87     60.65 o
  -7  12   7      255.87      285.57     50.99 o
  -6  12   7     3343.95     3383.79    124.52 o
  -5  12   7       53.16       70.21     46.78 o
  -4  12   7      671.15      576.29     56.50 o
  -3  12   7       97.28       84.79     49.03 o
  -2  12   7      177.76      212.22     52.19 o
  -1  12   7     1808.47     1837.84     84.10 o
   0  12   7       21.00       32.34     57.59 o
   1  12   7      583.17      584.41     71.31 o
   2  12   7       50.62       57.53     75.47 o
   3  12   7        2.13       23.96     79.01 o
   4  12   7      375.22      449.38     93.90 o
   5  12   7       15.28      -30.71     86.88 o
   6  12   7      234.70      172.75     97.89 o
   7  12   7      176.03      103.80    100.77 o
   8  12   7       34.64       86.60    104.74 o
   9  12   7       20.71       -0.81    109.77 o
 -21  13   7       43.61      -18.42     95.06 o
 -20  13   7       22.19       74.73     90.87 o
 -19  13   7      206.49      189.09     90.03 o
 -18  13   7      250.59      247.97     85.81 o
 -17  13   7        8.87       33.43     77.75 o
 -16  13   7       16.89       28.58     72.73 o
 -15  13   7       11.68       34.89     69.88 o
 -14  13   7      305.02      455.88     75.83 o
 -13  13   7       50.57      163.01     66.89 o
 -12  13   7      117.37      117.82     64.34 o
 -11  13   7        3.41      -17.20     58.81 o
 -10  13   7      119.58      128.65     61.15 o
  -9  13   7        2.26       -5.49     57.37 o
  -8  13   7       30.18       -1.36     48.97 o
  -7  13   7      204.84      255.96     53.87 o
  -6  13   7      126.03      135.98     51.97 o
  -5  13   7      109.30      195.58     52.85 o
  -4  13   7      107.65      100.30     52.71 o
  -3  13   7      603.86      619.42     62.66 o
  -2  13   7     1300.79     1270.68     73.80 o
  -1  13   7       39.98       17.58     62.60 o
   0  13   7      524.79      512.74     76.08 o
   1  13   7       13.17      -11.29     78.78 o
   2  13   7      437.51      414.99     92.03 o
   3  13   7      380.85      381.19     95.97 o
   4  13   7       60.53       32.67     90.07 o
   5  13   7      249.58      251.80    101.90 o
   6  13   7       56.25       65.07    102.16 o
   7  13   7       16.54       -7.81    106.50 o
   8  13   7       40.05      -15.59    111.43 o
 -21  14   7       71.63      -18.32     97.11 o
 -20  14   7       12.84       44.33     91.82 o
 -19  14   7       37.69       87.17     87.38 o
 -18  14   7       54.98       32.77     81.84 o
 -17  14   7       30.28       19.02     78.00 o
 -16  14   7      137.68       82.54     76.94 o
 -15  14   7       28.56      -19.85     72.18 o
 -14  14   7       20.81        8.18     69.10 o
 -13  14   7      513.76      440.47     76.06 o
 -12  14   7      203.83      169.75     69.69 o
 -11  14   7      353.82      363.24     70.99 o
 -10  14   7       18.34      -21.28     61.95 o
  -9  14   7        8.48      -40.28     60.98 o
  -8  14   7      205.36      199.47     64.92 o
  -7  14   7      441.04      492.25     79.56 o
  -6  14   7      862.28      786.49     76.30 o
  -5  14   7      729.32      695.59     75.31 o
  -4  14   7       18.14       52.99     62.54 o
  -3  14   7      643.30      602.82     76.58 o
  -2  14   7       55.13       66.03     66.65 o
  -1  14   7      166.53      111.03     70.75 o
   0  14   7       86.68       47.33     71.62 o
   1  14   7        6.86       20.04     84.04 o
   2  14   7      241.89      188.52     93.83 o
   3  14   7        6.79       18.49     90.89 o
   4  14   7      167.88       59.86     99.81 o
   5  14   7       10.79      -27.73    100.65 o
   6  14   7        2.56      -86.09    106.55 o
   7  14   7        1.75      -66.79    113.41 o
 -20  15   7       66.94       74.48     94.51 o
 -19  15   7        3.35       39.95     87.32 o
 -18  15   7        5.31       -5.18     82.71 o
 -17  15   7       15.95       73.09     82.63 o
 -16  15   7       93.18       54.63     78.84 o
 -15  15   7       31.85       43.56     74.74 o
 -14  15   7       56.14       46.92     72.41 o
 -13  15   7      577.82      510.10     81.31 o
 -12  15   7        2.12      -20.59     68.54 o
 -11  15   7      464.88      476.80     77.65 o
 -10  15   7       56.73       61.39     67.98 o
  -9  15   7       78.84       27.52     65.50 o
  -8  15   7      190.80       98.30     67.43 o
  -7  15   7        3.49      -34.19     63.95 o
  -6  15   7      797.10      786.05     81.19 o
  -5  15   7      236.64      171.92     70.03 o
  -4  15   7      216.90      201.28     72.83 o
  -3  15   7       24.70       33.50     68.47 o
  -2  15   7        7.05      -20.71     69.31 o
  -1  15   7      253.53      289.00     78.40 o
   0  15   7      142.41      154.22     78.70 o
   1  15   7      106.37       65.52     79.29 o
   2  15   7       30.37       64.05     98.27 o
   3  15   7        8.38      -10.64     99.96 o
   4  15   7        0.42        6.98    105.90 o
   5  15   7       93.68        9.85    111.09 o
 -20  16   7       16.86      -73.72     91.06 o
 -19  16   7        6.86       37.59     90.48 o
 -18  16   7       70.26       64.98     87.54 o
 -17  16   7      229.55      224.37     89.45 o
 -16  16   7        9.81        6.17     79.58 o
 -15  16   7      256.43      207.65     81.59 o
 -14  16   7        1.76      -51.76     74.53 o
 -13  16   7      159.14      203.28     78.39 o
 -12  16   7      843.08      781.31     88.21 o
 -11  16   7        1.05        3.75     71.29 o
 -10  16   7      198.89      168.28     74.74 o
  -9  16   7       14.31      -43.76     69.30 o
  -8  16   7      198.28      171.98     73.92 o
  -7  16   7      268.34      285.66     76.74 o
  -6  16   7        7.93       10.18     68.80 o
  -5  16   7      211.38      188.96     76.30 o
  -4  16   7       46.14       54.99     73.44 o
  -3  16   7        6.66      -27.07     73.52 o
  -2  16   7      170.19      139.26     79.26 o
  -1  16   7      309.70      317.21     84.46 o
   0  16   7        3.21       39.67     82.25 o
   1  16   7      117.46      175.92     88.37 o
   2  16   7       17.20      -44.77     85.79 o
   3  16   7        8.69       -1.23    110.76 o
   4  16   7       89.44      146.06    119.68 o
 -19  17   7       53.43      -72.95     91.80 o
 -18  17   7        6.98      -20.01     88.95 o
 -17  17   7      105.02       25.43     87.44 o
 -16  17   7       74.95      126.37     85.44 o
 -15  17   7      101.83      134.41     82.21 o
 -14  17   7        2.35       29.39     78.19 o
 -13  17   7        3.03       24.76     78.50 o
 -12  17   7      296.69      410.39     85.82 o
 -11  17   7       28.49        1.44     76.15 o
 -10  17   7      705.67      716.93     89.61 o
  -9  17   7       43.33      -11.24     74.62 o
  -8  17   7      249.80      182.29     78.64 o
  -7  17   7      172.92      157.72     78.92 o
  -6  17   7      208.04      219.03     79.53 o
  -5  17   7      130.69      167.01     80.26 o
  -4  17   7      171.42      157.47     81.00 o
  -3  17   7      431.46      374.62     89.03 o
  -2  17   7       10.56       14.30     80.85 o
  -1  17   7       24.95       -0.29     82.61 o
   0  17   7      104.10       53.40     88.11 o
   1  17   7        7.14      -49.22     89.37 o
   2  17   7       52.66       58.66     95.91 o
 -19  18   7        3.75      -81.60    109.27 o
 -18  18   7      129.14       78.36     94.85 o
 -17  18   7       11.54       -0.72     87.50 o
 -16  18   7       38.02       29.89     86.43 o
 -15  18   7        0.24       -1.40     84.42 o
 -14  18   7       14.18       -4.52     82.63 o
 -13  18   7       67.81       13.79     81.89 o
 -12  18   7       16.78       -6.31     80.64 o
 -11  18   7       22.35      -24.56     79.55 o
 -10  18   7      117.89       99.10     81.69 o
  -9  18   7      312.79      318.31     86.91 o
  -8  18   7       41.12       53.90     80.27 o
  -7  18   7      164.17      151.45     82.73 o
  -6  18   7       24.13      -12.05     80.83 o
  -5  18   7      257.88      217.36     87.81 o
  -4  18   7        7.85       38.89     84.29 o
  -3  18   7        4.19      -59.56     83.49 o
  -2  18   7      337.36      225.67     93.67 o
  -1  18   7      123.23      100.00     92.33 o
   0  18   7      111.11      144.03     97.56 o
   1  18   7        4.23      -12.36     96.06 o
 -18  19   7       32.66      -19.09    109.77 o
 -17  19   7        3.05       -9.10     90.70 o
 -16  19   7       64.50       48.17     90.97 o
 -15  19   7       58.69       30.38     88.34 o
 -14  19   7        3.03       24.44     86.81 o
 -13  19   7        8.27       58.60     88.62 o
 -12  19   7        9.22      -16.40     84.52 o
 -11  19   7       29.26      -11.74     84.51 o
 -10  19   7        8.08      -15.62     84.74 o
  -9  19   7       71.61       59.62     84.63 o
  -8  19   7       37.40        3.57     84.09 o
  -7  19   7       14.84      -28.76     85.11 o
  -6  19   7      132.89      148.94     89.68 o
  -5  19   7      108.98       77.00     88.87 o
  -4  19   7       82.83       59.88     90.33 o
  -3  19   7      146.29      166.26     95.38 o
  -2  19   7        5.62      -27.12     92.52 o
  -1  19   7       42.48      -29.36     95.29 o
 -16  20   7       63.10       97.55     97.13 o
 -15  20   7      261.45      269.40     98.63 o
 -14  20   7      168.75      231.53     96.61 o
 -13  20   7       66.91       70.09     93.87 o
 -12  20   7       27.70      -30.15     90.48 o
 -11  20   7       61.76      -21.49     91.21 o
 -10  20   7       98.71      110.39     91.04 o
  -9  20   7       57.87      -35.22     88.49 o
  -8  20   7        0.29       17.40     89.87 o
  -7  20   7       43.75        6.29     91.57 o
  -6  20   7       43.92      -20.37     92.81 o
  -5  20   7       62.12      110.04     95.80 o
  -4  20   7       14.76      -43.11     95.63 o
 -14  21   7       84.17       16.54     97.79 o
 -13  21   7       36.28      -40.83     97.11 o
 -12  21   7      268.40      282.67    103.00 o
 -11  21   7        0.04       -9.17     95.77 o
 -10  21   7      227.49      274.76    100.91 o
  -9  21   7        8.59      -25.31     94.46 o
  -8  21   7       50.44       75.36     97.24 o
  -7  21   7       58.86      -20.69     96.41 o
   0   0   8     1395.73     1332.82     74.47 o
  -1   1   8     3383.25     3488.26     48.93 o
   0   1   8     4307.68     4109.80     61.24 o
   1   1   8     1052.71     1011.42     41.27 o
  -3   2   8       68.69       43.03     27.83 o
  -2   2   8       19.69        4.79     25.41 o
  -1   2   8       45.61       68.34     28.45 o
   0   2   8      674.12      718.73     30.55 o
   1   2   8     1102.72     1103.54     47.20 o
   2   2   8     1525.58     1531.24     76.05 o
  -5   3   8      542.54      329.78    122.58 o
  -4   3   8      245.80      192.25     32.06 o
  -3   3   8     1759.07     1742.17     86.96 o
  -2   3   8      182.43      159.39     28.99 o
  -1   3   8       89.84       42.28     29.13 o
   0   3   8      270.81      246.30     20.79 o
   1   3   8       21.20       18.59     17.75 o
   2   3   8     5265.08     5410.35    299.98 o
   3   3   8     2272.27     2422.05     82.69 o
  -7   4   8       37.45       22.84     22.13 o
  -6   4   8      507.03      530.65     35.97 o
  -5   4   8      419.77      306.79     88.70 o
  -4   4   8     4928.46     5014.69    150.77 o
  -3   4   8      270.72      276.03     33.55 o
  -2   4   8     3447.01     3524.32    148.02 o
  -1   4   8      604.75      598.19     33.38 o
   0   4   8     1296.22     1143.35    190.26 o
   1   4   8     3856.87     3900.97    195.49 o
   2   4   8        3.81       -8.28     21.37 o
   3   4   8      130.93      140.04     24.29 o
   4   4   8      252.36      228.26     26.88 o
  -9   5   8      327.98      352.49     39.14 o
  -8   5   8      362.82      238.67     70.53 o
  -7   5   8      692.16      497.57    129.19 o
  -6   5   8      347.60      250.05     52.92 o
  -5   5   8      149.71      100.57     43.65 o
  -4   5   8     3545.90     3690.59    202.89 o
  -3   5   8     1125.38      834.95    240.68 o
  -2   5   8     1003.40      731.78    141.88 o
  -1   5   8        2.84       -6.16     20.92 o
   0   5   8        0.44      -16.44     22.07 o
   1   5   8     4510.45     4566.66    206.60 o
   2   5   8      290.95      302.57     27.32 o
   3   5   8      191.75      212.04     27.69 o
   4   5   8       10.96      -12.04     12.04 o
   5   5   8      383.08      357.43     42.86 o
 -11   6   8      349.96      347.10     45.69 o
 -10   6   8     3223.91     2923.06    124.39 o
  -9   6   8      526.75      473.28     40.60 o
  -8   6   8     1155.59     1174.46     49.46 o
  -7   6   8     1812.26     1829.12     67.68 o
  -6   6   8     2043.38     1955.88     64.95 o
  -5   6   8     4411.30     4724.88    153.13 o
  -4   6   8     1099.46     1106.04     59.88 o
  -3   6   8     1717.27     1769.31     74.00 o
  -2   6   8     1738.61     1662.52     63.43 o
  -1   6   8       22.19       26.28     23.73 o
   0   6   8     1995.24     2011.69     91.35 o
   1   6   8      617.40      660.66     38.21 o
   2   6   8       24.42       18.77     27.83 o
   3   6   8     1189.14     1282.60     47.55 o
   4   6   8      392.05      361.15     43.67 o
   5   6   8       50.05       49.96     50.54 o
   6   6   8       59.62       94.12     55.14 o
 -13   7   8       31.94        9.07     58.34 o
 -12   7   8      368.90      326.27     60.66 o
 -11   7   8        5.57      -32.10     49.41 o
 -10   7   8     2483.25     2543.60     83.36 o
  -9   7   8      298.83      278.14     46.99 o
  -8   7   8      624.23      625.75     45.15 o
  -7   7   8      245.09      302.71     44.14 o
  -6   7   8     2217.52     2253.93     91.51 o
  -5   7   8      322.96      203.88     78.26 o
  -4   7   8      480.74      468.26     27.09 o
  -3   7   8       28.52       20.08     23.24 o
  -2   7   8       29.46       36.66     24.26 o
  -1   7   8     1473.48     1549.07     57.74 o
   0   7   8      146.09      168.68     31.65 o
   1   7   8       52.62       58.16     31.55 o
   2   7   8     3316.75     3398.88    148.21 o
   3   7   8     1501.31     1442.85     67.01 o
   4   7   8       99.68      120.06     52.75 o
   5   7   8      219.21      241.25     58.47 o
   6   7   8     1103.40     1046.70     80.40 o
   7   7   8     1437.91     1516.57     98.16 o
 -15   8   8       90.36       89.27     68.44 o
 -14   8   8      762.05      799.41     77.20 o
 -13   8   8      358.47      398.93     66.04 o
 -12   8   8       12.74       85.29     55.71 o
 -11   8   8      861.47      773.68     63.84 o
 -10   8   8      377.00      419.96     54.21 o
  -9   8   8     1500.30     1429.72     59.44 o
  -8   8   8        3.95       10.00     32.80 o
  -7   8   8      362.94      380.56     35.43 o
  -6   8   8       38.27       29.19     26.02 o
  -5   8   8      626.83      529.10     62.66 o
  -4   8   8      526.82      420.73     42.09 o
  -3   8   8     5689.46     5953.65    171.15 o
  -2   8   8      136.35      143.74     30.11 o
  -1   8   8       27.38       31.41     31.20 o
   0   8   8     1277.20     1247.13     56.34 o
   1   8   8      108.47       76.72     44.12 o
   2   8   8     1809.30     1659.28    182.57 o
   3   8   8      436.29      533.68     71.54 o
   4   8   8      631.05      663.34     67.47 o
   5   8   8       13.65      -36.34     57.69 o
   6   8   8      141.61      149.49     66.51 o
   7   8   8      346.06      335.61     73.55 o
   8   8   8      337.30      339.75     78.31 o
 -17   9   8       37.85      -25.64     74.93 o
 -16   9   8      250.78      290.38     77.85 o
 -15   9   8        3.89       12.71     66.64 o
 -14   9   8      173.46      191.57     66.39 o
 -13   9   8      480.51      471.06     67.46 o
 -12   9   8      212.44      197.41     57.68 o
 -11   9   8       11.41      -24.36     50.63 o
 -10   9   8      296.32      334.03     45.30 o
  -9   9   8      552.80      570.24     44.65 o
  -8   9   8       31.68      -15.95     34.29 o
  -7   9   8      706.81      751.16     48.44 o
  -6   9   8      900.98      775.08     46.98 o
  -5   9   8     1040.35      959.66     51.94 o
  -4   9   8     1974.82     1472.13    282.24 o
  -3   9   8       48.25       32.90     25.77 o
  -2   9   8     1750.25     1901.59     70.33 o
  -1   9   8      696.46      729.84     60.31 o
   0   9   8      227.03      174.63     60.64 o
   1   9   8     1088.66      997.52     79.78 o
   2   9   8      475.57      392.82     70.55 o
   3   9   8      477.80      472.25     75.66 o
   4   9   8       10.86       16.67     68.06 o
   5   9   8       94.27       32.13     64.66 o
   6   9   8       79.37      147.50     70.82 o
   7   9   8       37.85       15.20     71.71 o
   8   9   8       20.77       16.04     76.48 o
   9   9   8      417.76      420.12     89.93 o
 -19  10   8      176.54       76.86     88.73 o
 -18  10   8       15.96       -6.43     80.71 o
 -17  10   8       20.19      -37.38     75.81 o
 -16  10   8       15.90       11.99     71.67 o
 -15  10   8        5.20      -28.18     66.69 o
 -14  10   8       31.34        9.44     63.52 o
 -13  10   8       10.04      -53.27     58.41 o
 -12  10   8       61.60       53.90     58.25 o
 -11  10   8      713.23      641.26     65.14 o
 -10  10   8       17.85       -4.30     39.87 o
  -9  10   8     1389.15     1335.08     62.92 o
  -8  10   8      759.86      756.79     48.26 o
  -7  10   8      268.09      250.14     41.29 o
  -6  10   8     4035.06     4072.90    165.49 o
  -5  10   8       39.74       25.88     37.79 o
  -4  10   8     2090.31     2176.06     72.59 o
  -3  10   8     1231.46     1223.79     65.39 o
  -2  10   8     2183.85     2109.99     88.76 o
  -1  10   8       70.34       88.00     54.31 o
   0  10   8        8.15      -22.91     60.29 o
   1  10   8      397.01      448.66     75.00 o
   2  10   8       72.72       87.86     68.34 o
   3  10   8      211.78      259.26     76.90 o
   4  10   8        8.01        3.57     73.85 o
   5  10   8      450.99      383.09     87.83 o
   6  10   8      112.71      146.89     87.04 o
   7  10   8       87.10       80.63     77.91 o
   8  10   8       55.21       38.51     81.13 o
   9  10   8       10.96       28.79     86.84 o
  10  10   8       27.49       22.90     91.59 o
 -20  11   8        1.49        8.07     91.37 o
 -19  11   8       24.57       41.04     87.92 o
 -18  11   8        2.84      -48.11     80.85 o
 -17  11   8      125.10       88.44     80.02 o
 -16  11   8        4.78       52.27     73.85 o
 -15  11   8      161.17      147.72     71.77 o
 -14  11   8      205.53      222.44     69.45 o
 -13  11   8      147.97      152.16     65.65 o
 -12  11   8      475.67      559.54     68.51 o
 -11  11   8        3.38       -5.06     55.42 o
 -10  11   8      140.45      152.53     57.73 o
  -9  11   8      134.92      109.38     55.14 o
  -8  11   8      660.95      757.18     53.83 o
  -7  11   8        5.35       -6.69     39.41 o
  -6  11   8       23.93       -9.63     40.00 o
  -5  11   8      558.85      525.40     61.21 o
  -4  11   8      331.27      305.94     58.05 o
  -3  11   8      230.61      225.74     57.63 o
  -2  11   8      251.75      180.54     59.09 o
  -1  11   8       80.48       75.58     58.05 o
   0  11   8      262.53      217.31     73.56 o
   1  11   8      412.95      492.77     81.15 o
   2  11   8        6.64      -32.59     71.34 o
   3  11   8      201.48      312.25     83.57 o
   4  11   8       87.26      104.52     82.61 o
   5  11   8       45.09       32.46     86.51 o
   6  11   8        1.03      -36.74     87.10 o
   7  11   8      180.23      260.78    102.16 o
   8  11   8      134.65      118.50    104.23 o
   9  11   8      134.62      139.66    111.67 o
 -20  12   8        1.82       10.23     91.93 o
 -19  12   8        3.17      -19.95     86.20 o
 -18  12   8       20.30      -37.35     81.11 o
 -17  12   8      215.06      258.50     83.46 o
 -16  12   8       70.11       60.86     75.47 o
 -15  12   8      229.81      282.94     76.27 o
 -14  12   8      514.77      556.44     77.25 o
 -13  12   8        4.47      -11.68     63.39 o
 -12  12   8      785.33      796.56     76.30 o
 -11  12   8        7.84      -23.78     58.55 o
 -10  12   8       50.08       62.51     59.22 o
  -9  12   8      124.08      108.07     58.02 o
  -8  12   8       79.71       71.31     57.08 o
  -7  12   8       80.33       72.72     56.90 o
  -6  12   8       27.37       43.89     55.58 o
  -5  12   8      529.80      512.06     64.50 o
  -4  12   8        5.01      -23.57     55.75 o
  -3  12   8        8.68      -11.46     57.05 o
  -2  12   8       18.58       59.09     60.66 o
  -1  12   8      464.34      540.43     71.97 o
   0  12   8      245.78      228.86     79.90 o
   1  12   8       80.13       59.15     78.70 o
   2  12   8      159.71      120.83     80.87 o
   3  12   8        5.01       21.49     84.14 o
   4  12   8      189.49      186.33     91.44 o
   5  12   8       31.44       -6.05     90.22 o
   6  12   8       10.77       16.86     98.38 o
   7  12   8      179.97      152.34    107.48 o
   8  12   8       27.88       27.49    109.35 o
 -20  13   8        1.29      -41.91     91.17 o
 -19  13   8      100.41       65.43     88.18 o
 -18  13   8       21.90       -9.18     84.20 o
 -17  13   8       25.55      -26.86     79.14 o
 -16  13   8       15.21        1.87     75.50 o
 -15  13   8       45.37       44.19     72.98 o
 -14  13   8      361.58      366.88     76.43 o
 -13  13   8      164.37      231.93     70.73 o
 -12  13   8      464.36      532.23     74.45 o
 -11  13   8        1.07       -2.56     62.38 o
 -10  13   8      198.19      184.24     65.49 o
  -9  13   8      847.79      745.90     74.12 o
  -8  13   8       59.50      -11.21     60.30 o
  -7  13   8      749.79      770.91     83.02 o
  -6  13   8       45.29       19.86     58.79 o
  -5  13   8      193.69      192.68     63.04 o
  -4  13   8       69.76       41.87     61.98 o
  -3  13   8      158.37      186.26     66.94 o
  -2  13   8      421.20      416.09     73.32 o
  -1  13   8      227.08      294.84     72.99 o
   0  13   8      929.98      966.91     87.26 o
   1  13   8        0.55       70.28     83.63 o
   2  13   8        1.25      -69.31     83.40 o
   3  13   8      547.15      443.02    101.39 o
   4  13   8       52.00       84.94     97.40 o
   5  13   8       47.46      152.79    104.29 o
   6  13   8       15.61       25.52    104.44 o
   7  13   8        1.83       -5.89    109.44 o
 -19  14   8       75.22       45.16     91.16 o
 -18  14   8      478.65      421.29     94.08 o
 -17  14   8      118.91      176.33     84.41 o
 -16  14   8        6.13       51.39     77.86 o
 -15  14   8        5.64        7.59     74.16 o
 -14  14   8       69.31       86.84     73.54 o
 -13  14   8       31.26       55.84     70.60 o
 -12  14   8       82.31      -19.40     67.99 o
 -11  14   8      246.92      242.53     71.74 o
 -10  14   8       57.92      100.06     67.39 o
  -9  14   8       32.97      -63.49     63.49 o
  -8  14   8       10.51       25.63     65.05 o
  -7  14   8      596.02      658.97     77.28 o
  -6  14   8      251.13      257.11     69.06 o
  -5  14   8      293.33      324.36     88.98 o
  -4  14   8       16.79       -8.75     66.53 o
  -3  14   8      206.63      236.43     72.27 o
  -2  14   8      474.78      542.32     80.63 o
  -1  14   8      193.39      244.22     77.05 o
   0  14   8      226.73      227.78     78.58 o
   1  14   8       42.75       65.33     78.88 o
   2  14   8       89.21      -19.90     94.36 o
   3  14   8      233.02      176.57    101.21 o
   4  14   8       51.51       61.60    102.06 o
   5  14   8      502.58      530.25    121.07 o
 -19  15   8       34.79       34.54     92.21 o
 -18  15   8       45.84      -10.77     86.67 o
 -17  15   8       41.02       -9.53     83.69 o
 -16  15   8      141.44      202.55     84.35 o
 -15  15   8       47.77       36.15     78.17 o
 -14  15   8        0.29      -29.96     73.61 o
 -13  15   8       45.82      -27.42     73.68 o
 -12  15   8       21.98       -1.14     71.77 o
 -11  15   8      985.73     1000.19     89.91 o
 -10  15   8      502.96      446.36     78.53 o
  -9  15   8       39.75       20.65     70.07 o
  -8  15   8      313.31      310.04     75.37 o
  -7  15   8      148.21      150.23     72.18 o
  -6  15   8     1250.57     1275.52     92.40 o
  -5  15   8        0.83       29.23     69.30 o
  -4  15   8        4.92      -21.05     70.65 o
  -3  15   8      317.89      201.29     77.01 o
  -2  15   8       54.26       -2.76     73.42 o
  -1  15   8      213.75      201.85     80.02 o
   0  15   8       52.20       71.22     82.18 o
   1  15   8       23.03       76.00     84.92 o
   2  15   8      124.55      126.53     88.70 o
   3  15   8       21.24       70.54    108.52 o
   4  15   8        1.10      -22.01    107.80 o
 -19  16   8      100.41      178.24     97.48 o
 -18  16   8       31.54       13.41     89.53 o
 -17  16   8       71.86       35.80     86.39 o
 -16  16   8       71.99       67.89     83.32 o
 -15  16   8       24.34       59.29     81.81 o
 -14  16   8        1.82       46.09     78.84 o
 -13  16   8      127.13       72.78     79.23 o
 -12  16   8       39.03       13.36     76.27 o
 -11  16   8      255.19      283.15     80.93 o
 -10  16   8      297.86      286.96     80.28 o
  -9  16   8      179.83      204.76     78.43 o
  -8  16   8       29.79       41.31     73.08 o
  -7  16   8      205.20      270.42     79.28 o
  -6  16   8      106.21       60.43     74.93 o
  -5  16   8       63.26       13.15     75.75 o
  -4  16   8      524.59      559.22     88.44 o
  -3  16   8        6.85        7.35     77.46 o
  -2  16   8      114.62       58.56     81.64 o
  -1  16   8        7.55        5.36     82.88 o
   0  16   8        4.85        8.03     86.70 o
   1  16   8      262.16      258.25     95.81 o
   2  16   8      111.14        0.79     93.41 o
   3  16   8        0.59      -17.68     94.61 o
 -18  17   8        7.96      -31.71     91.47 o
 -17  17   8      269.12      387.30     97.26 o
 -16  17   8       82.84       55.19     88.18 o
 -15  17   8       20.41       44.27     84.04 o
 -14  17   8       23.93       10.42     82.35 o
 -13  17   8        2.00       -7.66    103.41 o
 -12  17   8      177.72      179.63     84.16 o
 -11  17   8        4.11       14.46     80.47 o
 -10  17   8        5.08      -77.33     77.33 o
  -9  17   8      119.75       51.14     79.47 o
  -8  17   8       17.35      -37.68     77.89 o
  -7  17   8      208.83      129.01     82.29 o
  -6  17   8        9.52       22.40     79.85 o
  -5  17   8      431.23      366.25     88.22 o
  -4  17   8       20.21       23.88     82.82 o
  -3  17   8        1.91      -44.91     81.42 o
  -2  17   8       53.17       52.50     86.00 o
  -1  17   8      218.31      132.71     91.88 o
   0  17   8       93.57      120.87     93.43 o
   1  17   8      135.33      146.90     97.44 o
 -17  18   8        0.31        5.19     91.11 o
 -16  18   8       81.73       -8.27     90.20 o
 -15  18   8       89.21       49.94     88.35 o
 -14  18   8       94.21       43.42     87.96 o
 -13  18   8      184.17      188.35     89.31 o
 -12  18   8      172.54      214.09     88.89 o
 -11  18   8      103.75       72.68     85.27 o
 -10  18   8      196.21      215.58     87.49 o
  -9  18   8        1.59      -11.93     82.21 o
  -8  18   8       82.19       28.58     82.37 o
  -7  18   8        5.27      -81.70     81.70 o
  -6  18   8        7.30      -24.23     84.35 o
  -5  18   8      257.55      314.81     92.23 o
  -4  18   8        8.56       -4.81     87.38 o
  -3  18   8       18.65      -33.35     89.21 o
  -2  18   8        4.99       15.06     92.09 o
  -1  18   8        8.73      -53.63     92.86 o
 -16  19   8       76.15       11.15     94.35 o
 -15  19   8        0.14       57.99     92.56 o
 -14  19   8      222.28      243.01     97.51 o
 -13  19   8       85.73       61.41     91.58 o
 -12  19   8       94.77      116.46     91.85 o
 -11  19   8      525.85      502.04     98.39 o
 -10  19   8        3.33      -12.94     87.04 o
  -9  19   8      148.52      203.19     91.86 o
  -8  19   8       64.08      115.00     88.74 o
  -7  19   8        0.46      -23.47     88.09 o
  -6  19   8      193.02      221.08     95.72 o
  -5  19   8        0.56      -24.53     91.50 o
  -4  19   8      159.12      147.58     95.96 o
  -3  19   8       16.04       52.05     97.94 o
 -13  20   8       15.06      -53.86     92.27 o
 -12  20   8       37.77       57.54     94.67 o
 -11  20   8      271.21      292.38    100.51 o
 -10  20   8       75.94       63.66     95.42 o
  -9  20   8      178.79      153.67     96.13 o
  -8  20   8       32.00       31.07     95.40 o
  -7  20   8       34.63      -22.65     94.27 o
   0   0   9      218.82      183.17     55.82 o
  -1   1   9     5961.25     5887.44     96.70 o
   0   1   9     4870.98     4876.34     52.35 o
   1   1   9       95.19       84.48     29.88 o
  -3   2   9        5.78       -4.94     30.54 o
  -2   2   9       49.31       28.95     30.13 o
  -1   2   9        9.01       -7.19     31.95 o
   0   2   9       64.74       37.55     22.86 o
   1   2   9      172.24      144.30     34.88 o
   2   2   9      770.99      828.22     47.31 o
  -5   3   9       68.46       71.38     34.66 o
  -4   3   9      620.30      654.99     42.17 o
  -3   3   9       74.21       37.64     32.05 o
  -2   3   9        3.16       10.10     30.51 o
  -1   3   9      191.84      190.94     35.50 o
   0   3   9      107.00       95.81     23.92 o
   1   3   9     1588.75     1494.94     88.64 o
   2   3   9      909.50      796.25    200.33 o
   3   3   9       38.28       24.41     31.15 o
  -7   4   9       83.70       92.59     46.88 o
  -6   4   9      178.52       40.69     65.45 o
  -5   4   9      114.37      102.72     36.82 o
  -4   4   9      266.14      255.79     38.41 o
  -3   4   9       10.84       -6.93     32.75 o
  -2   4   9      338.09      376.08     37.49 o
  -1   4   9      469.57      465.53     32.68 o
   0   4   9     4543.90     4410.78    270.52 o
   1   4   9     2003.05     1561.58    284.65 o
   2   4   9      661.74      655.69     36.88 o
   3   4   9     1439.65     1527.20     78.62 o
   4   4   9     1284.38     1176.54     51.17 o
  -9   5   9     3369.17     3196.01     95.31 o
  -8   5   9     1267.97     1230.30     60.74 o
  -7   5   9        2.31      -45.91     56.47 o
  -6   5   9      601.39      548.30     54.46 o
  -5   5   9      765.35      781.63     48.95 o
  -4   5   9     5970.96     5961.90    118.67 o
  -3   5   9     1093.20     1065.89     54.53 o
  -2   5   9      610.95      554.92    126.53 o
  -1   5   9      517.64      365.58     91.41 o
   0   5   9        4.66        0.30     26.55 o
   1   5   9     3413.43     3584.77    261.35 o
   2   5   9      185.11      206.18     33.84 o
   3   5   9     3034.81     2903.77    173.94 o
   4   5   9      158.35      193.84     39.70 o
   5   5   9      364.94      333.51     44.44 o
 -11   6   9      329.46      367.62     59.32 o
 -10   6   9      174.31      193.19     41.74 o
  -9   6   9     1207.11     1194.63     66.79 o
  -8   6   9      491.34      401.45     72.27 o
  -7   6   9      262.72      190.59     88.59 o
  -6   6   9     1744.69     1670.32    112.43 o
  -5   6   9     2800.66     2861.33     85.95 o
  -4   6   9      761.78      367.78    200.75 o
  -3   6   9     1798.96     1786.29     73.29 o
  -2   6   9      336.03      405.87     31.54 o
  -1   6   9       48.34       51.57     30.58 o
   0   6   9     1238.10     1174.56     78.68 o
   1   6   9      137.01      117.78     34.93 o
   2   6   9      333.42      352.30     45.15 o
   3   6   9      888.71      822.77     51.40 o
   4   6   9      549.19      499.19     58.66 o
   5   6   9      810.98      767.63     65.92 o
   6   6   9       26.65       78.21     57.78 o
 -13   7   9      228.14      207.58     64.98 o
 -12   7   9      114.01      146.45     59.12 o
 -11   7   9      422.82      470.89     60.34 o
 -10   7   9      174.29      218.81     51.63 o
  -9   7   9      628.12      634.80     53.63 o
  -8   7   9       89.25      115.65     66.26 o
  -7   7   9     1152.53     1052.92     89.73 o
  -6   7   9      261.40      328.28     68.40 o
  -5   7   9      503.39      627.09     74.24 o
  -4   7   9        3.29      -24.62     45.20 o
  -3   7   9      414.12      365.08     38.85 o
  -2   7   9      134.27       57.59     30.38 o
  -1   7   9     1901.33     1899.85     98.83 o
   0   7   9      547.04      583.94     42.04 o
   1   7   9      282.07      273.02     50.76 o
   2   7   9        8.13       46.58     56.46 o
   3   7   9      132.81       98.08     59.95 o
   4   7   9      688.58      733.10     67.80 o
   5   7   9      179.64      144.89     60.20 o
   6   7   9        4.44        8.91     61.27 o
   7   7   9       26.00        1.27     64.60 o
 -15   8   9       51.65        1.31     69.90 o
 -14   8   9      287.45      330.31     71.59 o
 -13   8   9        5.87       -9.85     60.36 o
 -12   8   9       54.97       31.65     57.06 o
 -11   8   9        1.50       -2.24     51.80 o
 -10   8   9      146.90      110.94     40.55 o
  -9   8   9      813.73      872.84     56.99 o
  -8   8   9      838.67      723.21     57.34 o
  -7   8   9       61.75       48.53     65.59 o
  -6   8   9      239.75      357.93     72.29 o
  -5   8   9      179.72      138.15     41.84 o
  -4   8   9      113.48      111.53     34.27 o
  -3   8   9       18.25       13.72     34.64 o
  -2   8   9      528.24      558.68     44.60 o
  -1   8   9     1382.00     1525.31     89.86 o
   0   8   9      284.11      362.16     63.10 o
   1   8   9       11.16       67.91     58.99 o
   2   8   9      791.38      968.59     86.30 o
   3   8   9      429.62      447.81     86.72 o
   4   8   9       49.37       25.40     67.63 o
   5   8   9      114.63       77.81     62.55 o
   6   8   9      112.80      140.98     68.63 o
   7   8   9      196.92      200.63     73.70 o
   8   8   9       27.04       -1.00     74.01 o
 -17   9   9      100.30      140.25     81.89 o
 -16   9   9        7.48       14.27     74.79 o
 -15   9   9      341.36      267.19     74.65 o
 -14   9   9        7.51       17.30     66.59 o
 -13   9   9      217.69      235.43     66.04 o
 -12   9   9       23.62      -21.37     56.21 o
 -11   9   9      143.74       74.23     54.72 o
 -10   9   9      152.92      194.91     43.07 o
  -9   9   9      191.60      208.33     39.59 o
  -8   9   9       54.83       49.44     35.67 o
  -7   9   9     1594.19     1677.24     57.85 o
  -6   9   9      100.73      112.94     35.55 o
  -5   9   9      141.49      109.70     36.66 o
  -4   9   9       25.31        8.39     37.09 o
  -3   9   9      475.75      563.18     46.60 o
  -2   9   9     1072.71     1077.48     70.45 o
  -1   9   9      679.36      711.03     63.65 o
   0   9   9     1236.78     1100.14     86.99 o
   1   9   9      933.42      957.46     82.05 o
   2   9   9      192.51      245.63     71.45 o
   3   9   9       10.22       11.61     68.93 o
   4   9   9       83.09      100.91     74.02 o
   5   9   9      123.37       99.30     79.70 o
   6   9   9      648.77      684.92     84.34 o
   7   9   9        5.16      -36.82     74.06 o
   8   9   9       15.05       45.75     80.35 o
   9   9   9        6.00        5.96     85.00 o
 -19  10   9        1.60      -40.43     88.93 o
 -18  10   9        2.16      -41.47     84.20 o
 -17  10   9       20.05      -11.22     78.79 o
 -16  10   9        0.37      -53.98     74.21 o
 -15  10   9       82.42      117.03     72.56 o
 -14  10   9       45.25      -49.59     65.49 o
 -13  10   9      495.53      565.92     76.78 o
 -12  10   9       40.19        5.16     58.31 o
 -11  10   9       31.59        7.07     55.17 o
 -10  10   9       79.17       45.02     53.52 o
  -9  10   9      622.48      654.57     48.33 o
  -8  10   9     1128.70     1233.96     58.22 o
  -7  10   9      139.85      193.71     40.62 o
  -6  10   9       43.30       75.85     39.19 o
  -5  10   9      131.68      148.37     41.42 o
  -4  10   9     1091.36      997.33     71.44 o
  -3  10   9       93.64      120.91     54.57 o
  -2  10   9      158.54      264.16     59.07 o
  -1  10   9      444.43      412.73     63.76 o
   0  10   9      151.13      196.77     70.50 o
   1  10   9      132.45      153.05     72.24 o
   2  10   9        5.26        2.69     71.19 o
   3  10   9      326.70      347.74     82.82 o
   4  10   9       76.15       33.20     79.13 o
   5  10   9      188.44      233.45     96.25 o
   6  10   9       46.56      154.42     90.89 o
   7  10   9       57.36       54.09     94.04 o
   8  10   9      238.67      201.30     89.12 o
   9  10   9       68.41      137.46     93.33 o
 -19  11   9       12.59        6.78     89.54 o
 -18  11   9       50.35       68.66     86.87 o
 -17  11   9        1.10        6.05     80.39 o
 -16  11   9       21.72        6.16     75.91 o
 -15  11   9       56.11       79.59     73.69 o
 -14  11   9       80.61       76.70     69.28 o
 -13  11   9      598.15      597.75     74.91 o
 -12  11   9       10.84      -36.41     59.62 o
 -11  11   9       12.60      -12.44     57.69 o
 -10  11   9      148.57      118.65     58.26 o
  -9  11   9      104.39       92.04     57.33 o
  -8  11   9     1724.99     1718.13     86.20 o
  -7  11   9        2.20       -8.05     54.45 o
  -6  11   9      122.26      122.67     56.61 o
  -5  11   9      724.88      663.93     65.90 o
  -4  11   9      149.15      100.25     58.37 o
  -3  11   9      809.91      859.95     71.97 o
  -2  11   9      605.75      641.21     71.24 o
  -1  11   9      715.49      713.19     73.81 o
   0  11   9      310.77      333.35     80.18 o
   1  11   9      381.77      395.74     84.30 o
   2  11   9        2.31       15.86     78.49 o
   3  11   9       77.33       23.24     81.20 o
   4  11   9      355.24      263.67     91.63 o
   5  11   9       95.69      145.00     92.90 o
   6  11   9       13.97      -59.23     92.82 o
   7  11   9        9.79       67.07    101.22 o
   8  11   9       50.51       16.35    105.34 o
 -19  12   9       34.80      -36.96     89.30 o
 -18  12   9        9.71       46.11     86.79 o
 -17  12   9      171.90      131.53     84.00 o
 -16  12   9       34.21        2.25     76.85 o
 -15  12   9       14.44      -27.61     72.68 o
 -14  12   9      182.54      123.18     71.57 o
 -13  12   9      123.90      142.49     69.26 o
 -12  12   9      111.85      110.70     65.58 o
 -11  12   9       61.15       13.68     61.32 o
 -10  12   9      279.75      204.23     64.18 o
  -9  12   9      157.33      147.26     62.14 o
  -8  12   9      251.18      260.76     64.05 o
  -7  12   9      540.15      554.00     67.90 o
  -6  12   9      335.51      255.79     63.69 o
  -5  12   9       49.47       88.46     60.27 o
  -4  12   9      218.18      193.50     64.40 o
  -3  12   9        5.11      -56.22     61.06 o
  -2  12   9        0.48      -35.98     62.94 o
  -1  12   9      883.17      896.97     82.43 o
   0  12   9        5.57      -12.15     67.97 o
   1  12   9      137.40      135.84     85.00 o
   2  12   9      156.86      161.27     89.12 o
   3  12   9       89.99       78.86     88.81 o
   4  12   9      371.93      352.03    100.12 o
   5  12   9      118.07      137.33     99.51 o
   6  12   9       32.34       22.20    101.95 o
   7  12   9        4.63       12.02    108.14 o
 -18  13   9       53.58       17.62     86.68 o
 -17  13   9       84.61      108.68     85.93 o
 -16  13   9       32.34       -0.16     78.62 o
 -15  13   9        7.93       11.57     75.05 o
 -14  13   9      167.19      157.89     74.84 o
 -13  13   9       38.06       -5.28     68.98 o
 -12  13   9      340.53      367.32     74.26 o
 -11  13   9       47.80       40.24     66.76 o
 -10  13   9        4.41        8.50     64.65 o
  -9  13   9       15.81       42.81     63.89 o
  -8  13   9        1.02       20.76     63.70 o
  -7  13   9      207.77      155.08     66.96 o
  -6  13   9      313.76      382.46     70.82 o
  -5  13   9      480.99      471.72     73.20 o
  -4  13   9        4.41      -32.15     64.89 o
  -3  13   9        3.39      -49.77     65.44 o
  -2  13   9      460.94      461.73     78.00 o
  -1  13   9      232.79      211.08     76.38 o
   0  13   9       71.35      128.48     76.46 o
   1  13   9      149.12      179.71     92.78 o
   2  13   9      144.66      130.64     96.22 o
   3  13   9       57.01       46.62     96.72 o
   4  13   9      142.93      117.24    104.01 o
   5  13   9       72.15       82.37    107.90 o
 -18  14   9       25.57       80.17     90.36 o
 -17  14   9       44.95       95.05     86.17 o
 -16  14   9        0.54      -52.72     80.07 o
 -15  14   9      157.59       59.43     77.84 o
 -14  14   9        0.43      -20.27     74.81 o
 -13  14   9      402.57      336.65     79.79 o
 -12  14   9      153.00      156.73     74.92 o
 -11  14   9       57.88       25.18     70.98 o
 -10  14   9      147.07      168.41     71.92 o
  -9  14   9       39.37      -15.87     67.41 o
  -8  14   9        2.23      -35.32     66.28 o
  -7  14   9      826.46      772.72     82.46 o
  -6  14   9      311.78      377.97     74.54 o
  -5  14   9      139.98      156.02     72.71 o
  -4  14   9        5.26       15.05     70.44 o
  -3  14   9        1.05      -47.96     71.48 o
  -2  14   9      404.51      480.31     82.76 o
  -1  14   9      144.67       97.67     79.22 o
   0  14   9        5.81       72.32     80.03 o
   1  14   9      179.24      125.39     83.70 o
   2  14   9       53.79       44.17    100.85 o
   3  14   9        6.59      -34.78    100.15 o
   4  14   9       16.27       51.64    108.89 o
 -18  15   9       48.26       -0.43     90.87 o
 -17  15   9        0.59      -24.08     86.31 o
 -16  15   9       11.98      -12.28     83.18 o
 -15  15   9       22.45        1.25     80.25 o
 -14  15   9        6.13      -64.17     77.18 o
 -13  15   9      336.15      322.86     82.38 o
 -12  15   9       27.11       20.79     75.54 o
 -11  15   9      569.53      493.96     83.44 o
 -10  15   9        5.43        5.79     73.12 o
  -9  15   9      108.06       70.87     73.79 o
  -8  15   9      107.17      100.26     74.61 o
  -7  15   9       61.04      102.37     74.52 o
  -6  15   9      588.57      687.08     86.43 o
  -5  15   9        5.48       11.96     73.93 o
  -4  15   9        0.36       33.59     76.14 o
  -3  15   9      226.37      256.71     82.80 o
  -2  15   9       13.71      -11.82     78.52 o
  -1  15   9       98.84      126.16     82.71 o
   0  15   9      221.54      256.97     89.94 o
   1  15   9       40.58       68.35     89.30 o
   2  15   9       63.57       40.69     91.96 o
   3  15   9      107.29       62.18    113.80 o
 -17  16   9       98.11       84.77     91.80 o
 -16  16   9        1.13       18.76     86.54 o
 -15  16   9       10.06       -3.78     83.77 o
 -14  16   9       52.27       80.46     83.55 o
 -13  16   9       40.53       30.38     81.49 o
 -12  16   9      281.44      321.33     86.41 o
 -11  16   9      150.40      178.59     81.57 o
 -10  16   9        1.63      -57.88     76.41 o
  -9  16   9      101.34      203.26     80.91 o
  -8  16   9      555.31      578.67     88.43 o
  -7  16   9      190.24      167.35     81.26 o
  -6  16   9      321.30      328.01     84.81 o
  -5  16   9       56.04       73.71     81.00 o
  -4  16   9      263.42      282.94     87.15 o
  -3  16   9       81.02       58.48     84.18 o
  -2  16   9       40.89       74.05     86.19 o
  -1  16   9      145.56      167.68     89.35 o
   0  16   9       19.94      -13.39     89.64 o
   1  16   9      185.47      151.61     97.95 o
 -16  17   9      197.89      242.07     95.22 o
 -15  17   9       31.57       36.59     87.79 o
 -14  17   9       11.80      -33.34     85.93 o
 -13  17   9       26.71        0.95     85.92 o
 -12  17   9      168.73      199.74     89.29 o
 -11  17   9       21.40       -8.28     82.85 o
 -10  17   9      557.79      716.06    119.17 o
  -9  17   9       24.59       65.16     83.27 o
  -8  17   9      118.22      137.55     84.55 o
  -7  17   9        8.79      -42.09     80.77 o
  -6  17   9      112.72      119.10     85.65 o
  -5  17   9       67.49       50.20     85.50 o
  -4  17   9      126.81      142.38     89.22 o
  -3  17   9      157.16      174.99     91.65 o
  -2  17   9        8.33       11.05     89.58 o
  -1  17   9        5.27        4.66     93.27 o
 -15  18   9       40.83      140.10     94.21 o
 -14  18   9        1.23      -73.07     90.40 o
 -13  18   9       34.14       -2.95     89.09 o
 -12  18   9       47.56       75.14     89.09 o
 -11  18   9      241.50      218.04     92.20 o
 -10  18   9       23.93       34.59     88.49 o
  -9  18   9       16.40       10.30     86.71 o
  -8  18   9       62.09       99.42     89.93 o
  -7  18   9       87.88       88.39     89.35 o
  -6  18   9       16.26      -59.25     88.70 o
  -5  18   9       92.70      196.69     94.49 o
  -4  18   9       34.97       66.26     93.72 o
  -3  18   9       79.82       63.25     97.02 o
 -12  19   9      198.03      159.33     96.43 o
 -11  19   9        2.45        7.45     91.65 o
 -10  19   9       51.82      129.65     93.30 o
  -9  19   9      274.56      314.07     99.36 o
  -8  19   9       14.33      -90.49     90.49 o
  -7  19   9        1.72       17.02     94.25 o
   0   0  10      605.00      562.70     69.80 o
  -1   1  10      222.81      270.24     39.11 o
   0   1  10        4.83        8.40     28.05 o
   1   1  10      445.94      461.61     42.07 o
  -3   2  10      506.69      434.31     40.31 o
  -2   2  10     1140.54     1123.38     52.59 o
  -1   2  10       34.71       21.41     31.94 o
   0   2  10     1237.43     1247.20     41.21 o
   1   2  10      151.85      190.87     39.13 o
   2   2  10       94.54       93.88     42.05 o
  -5   3  10      784.76      807.14     56.41 o
  -4   3  10      517.43      502.16     50.51 o
  -3   3  10     1074.29     1069.28     54.34 o
  -2   3  10      100.69       46.62     35.53 o
  -1   3  10       78.66       77.70     33.85 o
   0   3  10     1252.78     1218.12     43.40 o
   1   3  10        6.98      -21.47     42.86 o
   2   3  10     1937.55     1929.67    160.92 o
   3   3  10      258.06      212.10     62.12 o
  -7   4  10       60.51       54.43     62.77 o
  -6   4  10       60.67      136.29     62.44 o
  -5   4  10      398.26      393.13     66.74 o
  -4   4  10      219.62      189.73     61.64 o
  -3   4  10      810.39      744.70     53.84 o
  -2   4  10      498.16      542.34     48.81 o
  -1   4  10       89.53      100.65     40.27 o
   0   4  10      665.44      655.46     36.64 o
   1   4  10       37.71       27.32     29.50 o
   2   4  10     1928.44     2053.53    266.96 o
   3   4  10       84.42      119.60     70.87 o
   4   4  10        6.13       19.07     66.39 o
  -9   5  10      635.33      569.51     84.28 o
  -8   5  10      204.88      238.29     72.32 o
  -7   5  10        7.48       32.34     64.99 o
  -6   5  10      171.45      218.26     67.33 o
  -5   5  10       11.00       31.69     59.87 o
  -4   5  10      875.60     1014.98     84.66 o
  -3   5  10      768.23      705.65     55.07 o
  -2   5  10      766.14      730.27     53.62 o
  -1   5  10      284.59      305.53     36.07 o
   0   5  10      233.77      206.82     33.30 o
   1   5  10      101.60      110.45     32.95 o
   2   5  10      115.26       99.06     38.02 o
   3   5  10       96.16      101.58     37.72 o
   4   5  10      204.46      209.79     41.66 o
   5   5  10        8.30       11.67     50.94 o
 -11   6  10       28.14      -12.70     54.65 o
 -10   6  10       99.95       74.31     51.73 o
  -9   6  10      514.43      581.56     85.56 o
  -8   6  10      347.47      363.55     77.65 o
  -7   6  10       50.63       33.18     66.02 o
  -6   6  10        7.14      -32.47     63.06 o
  -5   6  10       24.10      -21.54     62.24 o
  -4   6  10      593.33      682.27     74.41 o
  -3   6  10     1155.10     1069.26     86.42 o
  -2   6  10       17.33       10.18     58.67 o
  -1   6  10       39.66       14.49     30.58 o
   0   6  10      161.44      177.36     36.00 o
   1   6  10      215.44      179.64     42.76 o
   2   6  10      100.26       31.20     54.19 o
   3   6  10       81.68      128.73     59.10 o
   4   6  10      238.91      237.27     57.37 o
   5   6  10       35.86       11.08     56.18 o
   6   6  10      160.11       76.74     62.07 o
 -13   7  10       70.93       93.00     65.88 o
 -12   7  10      130.07       78.01     61.14 o
 -11   7  10        6.29      -20.36     54.31 o
 -10   7  10     1276.18     1195.52     70.65 o
  -9   7  10      306.93      299.77     80.54 o
  -8   7  10      293.85      348.67     78.55 o
  -7   7  10      235.42       62.40     69.53 o
  -6   7  10       81.31       36.99     67.66 o
  -5   7  10     1525.37     1549.99    107.14 o
  -4   7  10       99.87      123.37     65.84 o
  -3   7  10       95.34      102.27     64.90 o
  -2   7  10      895.75      908.50     57.11 o
  -1   7  10      346.38      390.14     43.10 o
   0   7  10      839.66      794.53     67.68 o
   1   7  10      164.62      200.80     59.77 o
   2   7  10       70.89       41.50     59.97 o
   3   7  10      462.67      524.66     72.54 o
   4   7  10      538.58      606.53     77.88 o
   5   7  10       34.78       20.82     61.28 o
   6   7  10       91.64       79.89     66.55 o
   7   7  10       36.57       16.76     69.60 o
 -15   8  10      124.33      207.84     77.10 o
 -14   8  10      244.53      229.63     73.54 o
 -13   8  10       48.57       50.86     64.45 o
 -12   8  10       24.43        4.99     59.17 o
 -11   8  10      107.27       62.91     55.06 o
 -10   8  10      368.18      407.81     55.97 o
  -9   8  10      193.05      162.90     78.88 o
  -8   8  10      137.99       92.90     74.63 o
  -7   8  10        4.88      -48.87     69.54 o
  -6   8  10       73.11       64.26     71.67 o
  -5   8  10     1168.50     1094.95     91.40 o
  -4   8  10       10.41      -16.94     67.63 o
  -3   8  10     2098.40     2021.18     99.20 o
  -2   8  10      508.52      626.31     47.48 o
  -1   8  10       33.51       45.49     50.98 o
   0   8  10      132.12      111.28     61.30 o
   1   8  10       22.49        1.12     61.88 o
   2   8  10     1757.76     1935.57    152.40 o
   3   8  10      166.68      100.98     71.00 o
   4   8  10      232.04      219.96     75.56 o
   5   8  10       35.78      -33.38     73.89 o
   6   8  10       11.99       -3.92     68.84 o
   7   8  10       98.55      119.17     77.35 o
   8   8  10       12.41        0.98     77.82 o
 -17   9  10        5.26      -47.91     83.09 o
 -16   9  10       59.32       86.74     80.22 o
 -15   9  10        1.72       20.36     73.53 o
 -14   9  10      278.88      331.64     75.10 o
 -13   9  10      101.43       96.94     65.86 o
 -12   9  10       21.68       17.61     59.76 o
 -11   9  10       59.48       48.10     55.89 o
 -10   9  10       35.11        7.04     51.52 o
  -9   9  10       94.47       66.90     79.05 o
  -8   9  10      118.88      121.61     77.61 o
  -7   9  10      682.14      710.05     90.43 o
  -6   9  10        2.10      -20.47     72.64 o
  -5   9  10       38.11       43.32     47.99 o
  -4   9  10      295.20      291.56     43.30 o
  -3   9  10      491.99      538.46     59.74 o
  -2   9  10      688.23      718.35     64.60 o
  -1   9  10      114.40       64.50     56.90 o
   0   9  10        8.28       28.65     64.96 o
   1   9  10       62.20       17.51     70.94 o
   2   9  10      861.64      860.73    101.64 o
   3   9  10      478.75      566.03     85.36 o
   4   9  10       27.13        9.65     76.30 o
   5   9  10        9.48      -42.40     80.76 o
   6   9  10       54.93       40.86     86.30 o
   7   9  10       11.83      -20.10     90.99 o
   8   9  10       17.25      -28.95     83.60 o
   9   9  10       98.93       53.48     90.19 o
 -18  10  10       93.43       86.67     90.18 o
 -17  10  10        0.19      -80.27     80.27 o
 -16  10  10       22.84      110.51     79.63 o
 -15  10  10       41.77      -34.59     73.09 o
 -14  10  10      252.55      227.44     73.60 o
 -13  10  10      311.84      372.10     71.19 o
 -12  10  10      257.64      221.26     64.53 o
 -11  10  10      252.68      248.71     61.58 o
 -10  10  10        4.33      -11.25     53.80 o
  -9  10  10      598.38      575.81     61.03 o
  -8  10  10      238.33      228.42     54.43 o
  -7  10  10       16.80      -17.13     49.90 o
  -6  10  10      216.16      254.46     55.68 o
  -5  10  10        3.07       54.83     52.77 o
  -4  10  10      608.01      618.50     64.68 o
  -3  10  10      302.52      285.48     61.24 o
  -2  10  10      329.81      366.56     64.60 o
  -1  10  10      144.55      108.95     62.15 o
   0  10  10      466.72      502.25     71.17 o
   1  10  10       87.87       45.72     73.63 o
   2  10  10       14.13       63.52     77.33 o
   3  10  10      179.06      205.32     83.87 o
   4  10  10       53.62      118.68     85.44 o
   5  10  10      183.71      260.36     92.67 o
   6  10  10        3.86       21.10     92.32 o
   7  10  10       52.63       44.14     99.62 o
   8  10  10       30.82      -58.49    102.66 o
 -17  11  10       70.45       10.83     83.49 o
 -16  11  10        7.01       59.18     79.96 o
 -15  11  10        9.05       14.49     74.56 o
 -14  11  10      107.67      121.50     72.33 o
 -13  11  10      250.91      274.19     71.44 o
 -12  11  10       56.30       63.41     63.56 o
 -11  11  10      189.60      204.33     63.40 o
 -10  11  10       39.45       16.06     57.77 o
  -9  11  10      168.17      225.53     60.13 o
  -8  11  10      814.08      756.51     68.04 o
  -7  11  10        1.78       39.98     56.67 o
  -6  11  10       78.45       17.66     57.24 o
  -5  11  10       27.06      -38.57     56.64 o
  -4  11  10       21.88       21.61     62.54 o
  -3  11  10      512.42      526.12     70.16 o
  -2  11  10      131.86       81.38     64.73 o
  -1  11  10       98.87      130.40     66.84 o
   0  11  10      403.51      430.26     75.98 o
   1  11  10        5.75       24.54     80.22 o
   2  11  10      444.35      503.23     92.60 o
   3  11  10      160.86      184.01     89.68 o
   4  11  10       10.23       -5.05     90.03 o
   5  11  10      279.23      392.60    103.37 o
   6  11  10       21.78       51.80    100.52 o
 -17  12  10       17.86       80.92     86.65 o
 -16  12  10       97.85       75.20     81.77 o
 -15  12  10        0.97      -21.03     76.81 o
 -14  12  10        4.40      -63.69     71.40 o
 -13  12  10      250.71      331.34     73.79 o
 -12  12  10      158.39      222.19     68.85 o
 -11  12  10       65.55       45.82     64.59 o
 -10  12  10       71.11       39.11     62.84 o
  -9  12  10      428.36      388.18     68.15 o
  -8  12  10      405.22      435.92     68.40 o
  -7  12  10        1.65      -13.38     61.17 o
  -6  12  10      307.37      377.82     68.84 o
  -5  12  10      100.26      120.76     64.90 o
  -4  12  10      448.77      429.03     71.65 o
  -3  12  10       36.87        4.73     65.81 o
  -2  12  10      109.71      132.57     70.40 o
  -1  12  10      767.05      868.94     85.07 o
   0  12  10        4.26        0.99     72.92 o
   1  12  10        4.95       18.40     86.25 o
   2  12  10      121.70      145.81     93.25 o
   3  12  10      133.58      120.89     95.94 o
   4  12  10      202.47      237.68    102.62 o
   5  12  10       24.52        2.14    100.84 o
 -17  13  10       22.76       10.06     86.43 o
 -16  13  10       28.82      -19.61     82.02 o
 -15  13  10       31.42      -46.38     77.32 o
 -14  13  10      214.23      156.90     77.29 o
 -13  13  10      138.06      137.29     74.03 o
 -12  13  10        3.88       23.41     69.32 o
 -11  13  10        1.44       13.10     67.89 o
 -10  13  10        0.97      -37.89     67.13 o
  -9  13  10      370.57      402.52     73.14 o
  -8  13  10        5.40       15.27     65.83 o
  -7  13  10      848.45      816.47     79.88 o
  -6  13  10        3.34       -5.86     66.77 o
  -5  13  10       56.51      119.16     70.34 o
  -4  13  10      249.12      261.29     74.86 o
  -3  13  10      263.12      245.48     75.43 o
  -2  13  10      645.27      631.22     84.65 o
  -1  13  10        4.22       32.67     76.04 o
   0  13  10      103.56      105.20     80.32 o
   1  13  10      122.06      101.50     82.33 o
   2  13  10       11.78       27.41     97.92 o
   3  13  10      130.88      137.17    104.18 o
   4  13  10        1.34        9.20    105.60 o
 -16  14  10      123.14      186.22     87.51 o
 -15  14  10       19.74      -26.19     79.41 o
 -14  14  10        8.50      -40.99     76.03 o
 -13  14  10      137.24       99.07     76.79 o
 -12  14  10      109.78      141.56     76.90 o
 -11  14  10      156.19      237.16     77.21 o
 -10  14  10      411.08      479.78     80.65 o
  -9  14  10      106.52      128.49     72.78 o
  -8  14  10        0.93      -56.41     70.54 o
  -7  14  10      496.42      489.38     80.68 o
  -6  14  10      159.39      164.35     74.91 o
  -5  14  10      333.93      418.16     81.42 o
  -4  14  10       19.79       57.05     75.58 o
  -3  14  10      108.61      124.86     77.99 o
  -2  14  10      921.00     1006.22     96.34 o
  -1  14  10       23.50        2.19     80.30 o
   0  14  10      289.58      308.12     89.84 o
   1  14  10       10.65       46.95     86.81 o
   2  14  10       10.56       31.90     89.82 o
 -16  15  10      161.81       93.13     88.85 o
 -15  15  10        1.95      -24.00     82.07 o
 -14  15  10       38.18       26.04     80.98 o
 -13  15  10      239.54      156.82     82.39 o
 -12  15  10       33.79      -12.16     77.40 o
 -11  15  10      362.93      323.71     83.20 o
 -10  15  10        5.09       -9.73     75.89 o
  -9  15  10       70.45       35.94     75.87 o
  -8  15  10      327.26      205.20     80.27 o
  -7  15  10        2.26        1.28     76.57 o
  -6  15  10      243.76      223.40     81.22 o
  -5  15  10       78.77      157.97     80.66 o
  -4  15  10      151.56      151.80     82.46 o
  -3  15  10       21.16       42.30     83.25 o
  -2  15  10        6.80      -39.25     83.50 o
  -1  15  10       43.42      -12.42     85.54 o
   0  15  10      100.48      120.88     91.52 o
   1  15  10       24.50       83.12     93.88 o
 -15  16  10        8.95      -60.59     85.62 o
 -14  16  10        0.69       38.03     85.52 o
 -13  16  10       86.72       88.82     84.53 o
 -12  16  10        2.37        9.21     83.25 o
 -11  16  10      326.46      343.77     89.24 o
 -10  16  10       40.17       23.34     81.13 o
  -9  16  10       37.23      -15.48     79.67 o
  -8  16  10       72.82       30.87     81.89 o
  -7  16  10       12.84      -31.27     81.74 o
  -6  16  10       60.69       97.87     85.72 o
  -5  16  10       65.91       16.56     84.16 o
  -4  16  10      132.70       92.89     87.58 o
  -3  16  10        9.52       22.22     86.76 o
  -2  16  10        6.07       -2.00     90.18 o
  -1  16  10       17.33       54.71     92.78 o
 -13  17  10       88.55      -32.43     87.95 o
 -12  17  10       99.44      102.47     89.48 o
 -11  17  10        3.54       14.00     87.01 o
 -10  17  10       40.31       52.06     87.08 o
  -9  17  10       48.97       28.68     87.57 o
  -8  17  10       48.26       69.08     86.75 o
  -7  17  10        1.87        0.88     86.86 o
  -6  17  10       81.98       20.69     88.08 o
  -5  17  10       62.43       -7.45     90.11 o
  -4  17  10       69.69      103.43     92.08 o
 -10  18  10       29.68        3.55     90.37 o
  -9  18  10       14.96       28.48     92.09 o
  -8  18  10       73.04       86.21     93.00 o
   0   0  11     2842.17     3032.67     85.27 o
  -1   1  11      378.58      451.14     38.33 o
   0   1  11       10.83      -35.73     35.73 o
   1   1  11       49.34       53.46     49.20 o
  -3   2  11        3.41      -33.70     74.20 o
  -2   2  11       38.88        5.06     76.47 o
  -1   2  11       37.51       59.42     51.96 o
   0   2  11       45.64       69.84     35.56 o
   1   2  11      891.07      847.67     69.50 o
   2   2  11       54.17       56.08     74.47 o
  -5   3  11     1041.74     1152.78     87.39 o
  -4   3  11      139.60      137.60     62.65 o
  -3   3  11       77.24       72.89     60.85 o
  -2   3  11      660.10      627.40     68.12 o
  -1   3  11      121.46      133.40     44.23 o
   0   3  11      453.01      459.35     35.96 o
   1   3  11      306.58      271.23     76.07 o
   2   3  11      442.44      489.43     87.12 o
   3   3  11       37.90        0.66     64.12 o
  -7   4  11       51.69       67.22     69.96 o
  -6   4  11        0.60      -40.41     65.10 o
  -5   4  11      171.44      121.74     66.59 o
  -4   4  11      108.70      193.95     66.45 o
  -3   4  11      496.37      540.76     75.00 o
  -2   4  11      198.16      156.05     60.60 o
  -1   4  11       10.66       52.63     55.68 o
   0   4  11      462.31      465.07     36.26 o
   1   4  11       16.42      -68.87     68.87 o
   2   4  11      746.01      761.72     97.65 o
   3   4  11      183.88      188.10     91.65 o
   4   4  11        1.89      -12.59     70.18 o
  -9   5  11      764.43      869.92     96.53 o
  -8   5  11       19.75       14.50     73.21 o
  -7   5  11      109.68       81.48     72.98 o
  -6   5  11       77.08       64.55     70.35 o
  -5   5  11      484.13      500.88     77.98 o
  -4   5  11     1760.08     1809.60    104.82 o
  -3   5  11       33.15        5.34     61.94 o
  -2   5  11      717.26      691.73     72.32 o
  -1   5  11       60.07       67.21     59.34 o
   0   5  11      731.53      733.94     58.78 o
   1   5  11     1597.31     1519.23    123.56 o
   2   5  11       55.99       72.16     50.82 o
   3   5  11        5.83       26.51     89.92 o
   4   5  11      242.23      267.72     54.06 o
   5   5  11        8.50       22.33     53.30 o
 -11   6  11        5.73      -23.09     56.61 o
 -10   6  11      229.60      211.29     87.22 o
  -9   6  11      247.70      212.74     84.00 o
  -8   6  11      844.65      934.84     96.11 o
  -7   6  11        5.79        5.57     73.62 o
  -6   6  11       50.47       62.50     70.67 o
  -5   6  11       28.44       51.64     69.33 o
  -4   6  11      235.95      177.74     70.36 o
  -3   6  11      141.94      155.28     68.02 o
  -2   6  11        6.20      -26.12     62.07 o
  -1   6  11       19.11      -14.40     36.55 o
   0   6  11       23.60      -22.46     51.62 o
   1   6  11       36.57      -16.22     54.35 o
   2   6  11        0.42      -28.91     55.20 o
   3   6  11        5.85       16.81     58.48 o
   4   6  11      135.57      138.58     64.58 o
   5   6  11       51.82      124.20     60.25 o
   6   6  11        1.50       -8.80     61.99 o
 -13   7  11      149.53      158.34     69.83 o
 -12   7  11       11.22       -3.01     60.80 o
 -11   7  11      194.33      133.99     91.94 o
 -10   7  11      603.48      692.33    100.15 o
  -9   7  11        2.79       45.50     81.58 o
  -8   7  11      618.93      641.75     93.41 o
  -7   7  11        3.51      -24.78     73.23 o
  -6   7  11       12.00      -19.68     72.15 o
  -5   7  11      224.14      195.16     76.02 o
  -4   7  11      142.45       98.48     71.87 o
  -3   7  11      311.01      274.66     74.95 o
  -2   7  11       71.25       43.47     68.09 o
  -1   7  11       97.03      148.87     51.14 o
   0   7  11       83.82      149.36     59.44 o
   1   7  11       18.13       16.04     59.89 o
   2   7  11      300.79      353.41     78.73 o
   3   7  11      384.83      497.72     74.19 o
   4   7  11      337.03      420.70     75.78 o
   5   7  11        7.30       15.29     72.03 o
   6   7  11      102.75       49.92     68.88 o
   7   7  11       23.96       32.54     72.87 o
 -15   8  11      159.94      181.32     80.81 o
 -14   8  11      224.69      235.21     76.02 o
 -13   8  11        0.36      -18.17     65.74 o
 -12   8  11        7.08       21.02     60.40 o
 -11   8  11        0.60      -33.39     88.63 o
 -10   8  11      293.62      187.35     90.59 o
  -9   8  11       76.30      121.49     84.15 o
  -8   8  11      470.92      499.25     90.84 o
  -7   8  11       41.33        0.33     75.78 o
  -6   8  11      690.58      671.71     90.00 o
  -5   8  11        0.94       28.48     74.56 o
  -4   8  11       14.69      -23.82     72.45 o
  -3   8  11      589.53      624.60     85.67 o
  -2   8  11       55.86       89.74     52.94 o
  -1   8  11      489.80      544.12     62.44 o
   0   8  11       19.89       35.17     56.04 o
   1   8  11       25.60       35.74     65.67 o
   2   8  11      403.20      470.59     77.65 o
   3   8  11        1.06       35.08     71.74 o
   4   8  11      241.47      230.68     79.72 o
   5   8  11        4.17       -5.87     78.07 o
   6   8  11        1.07      -49.34     81.70 o
   7   8  11      310.58      217.56     93.06 o
   8   8  11        0.16      -22.22     81.95 o
 -16   9  11       14.22       18.76     81.58 o
 -15   9  11        0.01        1.48     77.22 o
 -14   9  11      367.83      362.26     78.59 o
 -13   9  11        9.01       -4.04     66.14 o
 -12   9  11      169.31      207.32     63.82 o
 -11   9  11       24.24       24.80     91.23 o
 -10   9  11       87.90      105.14     89.19 o
  -9   9  11      152.01      164.95     88.05 o
  -8   9  11      161.01      170.70     85.72 o
  -7   9  11      134.64      119.94     82.89 o
  -6   9  11       28.85      -19.03     77.44 o
  -5   9  11        3.57        6.23     78.38 o
  -4   9  11      335.19      310.59     84.31 o
  -3   9  11      217.02      203.46     57.58 o
  -2   9  11      774.61      810.68     69.06 o
  -1   9  11      133.53      141.34     61.21 o
   0   9  11        0.25      -27.46     60.61 o
   1   9  11      163.69      100.82     90.39 o
   2   9  11      263.44      292.68     80.15 o
   3   9  11      197.39      251.85     83.36 o
   4   9  11      168.08      225.43     85.38 o
   5   9  11        6.75       10.01     91.12 o
   6   9  11      218.03      178.88     94.08 o
   7   9  11       70.55      113.40     97.40 o
 -16  10  11       23.79      -47.11     81.68 o
 -15  10  11      124.50      104.09     78.09 o
 -14  10  11       81.83       -0.51     71.77 o
 -13  10  11       74.69       93.02     69.13 o
 -12  10  11      235.72      241.16     65.74 o
 -11  10  11       81.14      124.53     95.18 o
 -10  10  11       33.92       22.27     95.05 o
  -9  10  11      181.07      168.91     92.18 o
  -8  10  11      157.13       95.80     88.82 o
  -7  10  11      696.67      766.45    101.70 o
  -6  10  11       76.69      133.12     86.46 o
  -5  10  11        2.42      -15.07     53.54 o
  -4  10  11      269.71      245.57     60.49 o
  -3  10  11       24.59       13.26     59.36 o
  -2  10  11      421.32      464.16     69.62 o
  -1  10  11        5.11       15.92     63.74 o
   0  10  11       93.74       73.53     67.63 o
   1  10  11      632.96      637.27     89.99 o
   2  10  11       13.43        5.88     80.68 o
   3  10  11       90.19      129.41     85.83 o
   4  10  11       58.10       73.24     89.70 o
   5  10  11       80.60      143.31     96.47 o
   6  10  11       28.54       39.49     98.73 o
 -16  11  11       59.02       19.30     82.27 o
 -15  11  11        7.61       20.80     77.90 o
 -14  11  11        4.24      -37.56     72.16 o
 -13  11  11      165.55      195.27     71.30 o
 -12  11  11        9.30       46.36     63.42 o
 -11  11  11       93.09       61.37     60.14 o
 -10  11  11       16.54      -76.17     90.41 o
  -9  11  11       14.22      -32.98     89.58 o
  -8  11  11      299.50      353.02     97.32 o
  -7  11  11        0.83      -23.52     86.90 o
  -6  11  11      105.94       92.38     59.44 o
  -5  11  11       46.24        6.37     59.92 o
  -4  11  11       24.16      -61.41     61.41 o
  -3  11  11      214.32      262.47     69.29 o
  -2  11  11       14.25       42.15     67.20 o
  -1  11  11        9.39       35.91     71.32 o
   0  11  11      191.66      301.47     77.22 o
   1  11  11        0.11       22.83     74.35 o
   2  11  11        0.36      -85.76     85.76 o
   3  11  11       19.24       64.33    107.70 o
   4  11  11        8.96       14.31     94.67 o
   5  11  11      163.68      223.51    104.22 o
 -15  12  11       32.09       20.99     78.68 o
 -14  12  11       92.81        2.63     74.58 o
 -13  12  11      153.09       88.88     72.25 o
 -12  12  11      326.93      306.35     71.87 o
 -11  12  11        2.97       24.84     64.02 o
 -10  12  11        6.86       -2.35     61.38 o
  -9  12  11       37.87      -40.31     61.65 o
  -8  12  11      207.56      262.78     66.70 o
  -7  12  11      114.33      147.57     64.71 o
  -6  12  11      410.22      489.58     72.54 o
  -5  12  11       18.26       11.82     65.82 o
  -4  12  11       92.98      128.46     70.17 o
  -3  12  11      306.63      259.59     75.08 o
  -2  12  11      188.00       97.14     72.83 o
  -1  12  11      132.31      171.56     77.27 o
   0  12  11        1.45        1.06     76.88 o
   1  12  11       11.95        5.67     79.47 o
   2  12  11       44.89      -17.65     95.02 o
   3  12  11       36.70       33.79     98.90 o
 -15  13  11       56.06       38.22     80.41 o
 -14  13  11       67.24      109.76     78.60 o
 -13  13  11       23.18        2.36     72.95 o
 -12  13  11      185.29      242.78     74.39 o
 -11  13  11      282.07      271.09     72.76 o
 -10  13  11      137.26       57.31     68.86 o
  -9  13  11       75.49       48.01     68.96 o
  -8  13  11      127.20      107.78     69.82 o
  -7  13  11       41.95       73.63     70.12 o
  -6  13  11      565.66      636.40     81.00 o
  -5  13  11      106.42       94.18     72.52 o
  -4  13  11       10.66       10.50     72.65 o
  -3  13  11      175.10      120.11     77.27 o
  -2  13  11      101.39      134.25     79.15 o
  -1  13  11      726.72      841.52     93.95 o
   0  13  11      153.24      139.28     84.97 o
   1  13  11       28.56       11.21     86.09 o
   2  13  11       32.17      -50.73     87.99 o
 -14  14  11       65.11       24.96     79.50 o
 -13  14  11        0.57       41.01     76.79 o
 -12  14  11      175.63      186.75     77.93 o
 -11  14  11        0.24      -13.79     84.57 o
 -10  14  11       19.41       -0.98     74.83 o
  -9  14  11      123.06       47.99     75.31 o
  -8  14  11        1.95       29.97     74.57 o
  -7  14  11      359.99      425.22     82.06 o
  -6  14  11        5.75      -34.21     75.62 o
  -5  14  11       26.29       61.15     77.47 o
  -4  14  11       76.41        5.43     77.63 o
  -3  14  11        2.83       10.88     79.99 o
  -2  14  11        6.22       21.53     82.59 o
  -1  14  11       51.97      126.89     86.89 o
   0  14  11       76.63       38.25     88.05 o
 -13  15  11        7.29        1.77     81.06 o
 -12  15  11       82.89      107.92     80.85 o
 -11  15  11       28.72      -55.92     78.25 o
 -10  15  11       26.73      -21.50     78.99 o
  -9  15  11        0.03      -31.09     77.74 o
  -8  15  11       19.64      -31.13     78.33 o
  -7  15  11      124.04      127.03     81.42 o
  -6  15  11      104.82       84.87     83.30 o
  -5  15  11       12.60      -11.01     82.17 o
  -4  15  11        3.14      -27.79     83.37 o
  -3  15  11        5.38      -84.97     84.97 o
  -2  15  11        3.04       20.88     89.47 o
 -11  16  11       24.28      -48.39     83.97 o
 -10  16  11       12.85       49.51     85.20 o
  -9  16  11        2.80      -11.17     84.01 o
  -8  16  11       19.92       12.08     83.90 o
  -7  16  11      112.64      115.96     88.05 o
  -6  16  11        2.86      -54.97     85.81 o
  -5  16  11       12.83      -10.38     85.90 o
   0   0  12     1003.36     1125.53    114.17 o
  -1   1  12      547.20      600.00     96.05 o
   0   1  12       21.95      -17.69     55.52 o
   1   1  12       60.30       28.91     78.60 o
  -3   2  12       71.33       13.32     83.39 o
  -2   2  12       22.36      -18.12     86.59 o
  -1   2  12      602.89      532.59    102.84 o
   0   2  12      281.50      304.94     58.97 o
   1   2  12       52.37       51.69     76.07 o
   2   2  12       52.07        7.59     82.59 o
  -5   3  12      373.33      297.07     95.52 o
  -4   3  12        0.22      -63.01     86.32 o
  -3   3  12      311.56      334.24     98.98 o
  -2   3  12       23.30       -4.26     93.92 o
  -1   3  12        8.58        8.13     97.25 o
   0   3  12       21.54       43.94     56.03 o
   1   3  12      791.75      832.33     91.92 o
   2   3  12      702.58      704.84     99.38 o
   3   3  12       37.59       47.82     90.85 o
  -7   4  12       10.27       -4.53     98.18 o
  -6   4  12      118.37      183.58     76.90 o
  -5   4  12      544.19      592.18     82.03 o
  -4   4  12       49.84       79.70     69.58 o
  -3   4  12      525.62      438.70     75.90 o
  -2   4  12      277.37      342.81     72.34 o
  -1   4  12        5.41       32.46     63.43 o
   0   4  12      235.65      172.70     60.27 o
   1   4  12       41.56      108.44     78.33 o
   2   4  12      357.09      322.51     92.72 o
   3   4  12       73.74       19.98     93.38 o
   4   4  12       70.78       57.28    100.98 o
  -9   5  12      192.35      101.94     86.88 o
  -8   5  12       19.99      -78.02     78.02 o
  -7   5  12       70.23       77.03     79.92 o
  -6   5  12       88.80      147.55     78.09 o
  -5   5  12      755.17      753.72     87.92 o
  -4   5  12      538.53      617.73     83.85 o
  -3   5  12      107.63      102.81     72.88 o
  -2   5  12       71.03       57.39     66.91 o
  -1   5  12        1.28      -13.07     62.91 o
   0   5  12      235.76      260.33     50.01 o
   1   5  12      463.99      540.46     58.81 o
   2   5  12        3.65       18.38     89.25 o
   3   5  12       23.79       62.21     99.91 o
   4   5  12      215.06      209.01    112.83 o
   5   5  12        0.46       22.11    114.96 o
 -11   6  12      169.92      164.12     97.37 o
 -10   6  12        6.92       13.36     88.58 o
  -9   6  12      579.82      692.66    100.91 o
  -8   6  12      204.16      284.32     89.07 o
  -7   6  12       78.43       51.95     81.67 o
  -6   6  12       19.30       56.05     79.35 o
  -5   6  12       83.98      147.77     79.97 o
  -4   6  12      684.64      783.76     88.51 o
  -3   6  12       40.95       22.94     71.80 o
  -2   6  12      108.26       70.29     69.59 o
  -1   6  12      122.78      113.14     68.73 o
   0   6  12       26.35       24.76     50.88 o
   1   6  12      284.54      253.10     59.96 o
   2   6  12       34.64        8.58     58.10 o
   3   6  12      275.51      317.32    114.56 o
   4   6  12       31.28       27.31    111.90 o
   5   6  12      154.05      171.85    125.22 o
   6   6  12        5.64        0.80    128.82 o
 -13   7  12       84.39       14.11     68.83 o
 -12   7  12       81.23       71.40    102.06 o
 -11   7  12       40.66      -62.48     92.75 o
 -10   7  12      241.38      224.43     96.49 o
  -9   7  12       26.39       -3.25     86.39 o
  -8   7  12      225.12      149.98     89.80 o
  -7   7  12       31.43       -4.50     83.06 o
  -6   7  12       76.70       14.12     79.12 o
  -5   7  12      283.63      336.96     85.02 o
  -4   7  12       44.41       17.14     76.26 o
  -3   7  12       62.07        9.08     75.10 o
  -2   7  12      191.45      183.51     76.77 o
  -1   7  12       22.33       15.46     52.26 o
   0   7  12      191.47      169.79     56.86 o
   1   7  12       83.18       86.19     63.52 o
   2   7  12        8.73      -22.13     64.24 o
   3   7  12      475.43      684.04     78.49 o
   4   7  12       55.53      116.09     71.98 o
   5   7  12       32.47      -28.79     73.72 o
   6   7  12      129.57      118.31     81.21 o
   7   7  12      117.52      103.32     86.17 o
 -14   8  12      172.99      174.91     77.04 o
 -13   8  12       37.63      -36.19    104.64 o
 -12   8  12        6.27       13.12    101.23 o
 -11   8  12       26.19       43.41     97.58 o
 -10   8  12      148.27      202.79     98.83 o
  -9   8  12      154.65      175.36     95.41 o
  -8   8  12      161.43      179.56     91.52 o
  -7   8  12       19.23       37.00     84.07 o
  -6   8  12        3.66      -18.30     81.23 o
  -5   8  12      167.02      117.08     84.98 o
  -4   8  12        6.32       73.60     81.34 o
  -3   8  12      672.17      835.18     94.90 o
  -2   8  12       16.42      -22.07     54.04 o
  -1   8  12      617.27      589.59     65.82 o
   0   8  12        0.36      -58.24     58.24 o
   1   8  12        7.42       37.42     68.52 o
   2   8  12      517.54      572.68     80.95 o
   3   8  12       12.30       32.17     74.45 o
   4   8  12       59.56       63.05     78.05 o
   5   8  12       13.30      -20.71     81.87 o
   6   8  12      128.04      151.40     89.06 o
 -14   9  12      318.83      407.15     78.88 o
 -13   9  12        1.46       17.62    109.57 o
 -12   9  12       12.74       30.17    102.86 o
 -11   9  12       25.15       83.05    100.36 o
 -10   9  12        0.75       -8.14     95.80 o
  -9   9  12      212.85      288.58     97.99 o
  -8   9  12       69.85      170.25     92.69 o
  -7   9  12      299.10      305.59     94.06 o
  -6   9  12      118.17       83.02     88.12 o
  -5   9  12        0.30       -2.59     85.72 o
  -4   9  12        0.71      -70.28     82.01 o
  -3   9  12      349.97      364.10     90.23 o
  -2   9  12      273.25      223.98     62.72 o
  -1   9  12       10.42       18.54     62.52 o
   0   9  12       17.30        3.12     64.39 o
   1   9  12       28.05       62.09     67.73 o
   2   9  12      199.70      203.07     81.08 o
   3   9  12       49.90       52.08     82.00 o
   4   9  12        7.86      -13.74     84.29 o
   5   9  12        1.91       14.88     89.08 o
 -14  10  12       13.10       -4.05     72.15 o
 -13  10  12        0.82     -106.23    106.23 o
 -12  10  12       48.81      106.50    107.37 o
 -11  10  12        1.06       28.41    102.90 o
 -10  10  12       91.21       84.25     99.35 o
  -9  10  12      238.34      221.99    100.50 o
  -8  10  12        0.30      -39.34     91.61 o
  -7  10  12      629.46      684.52    106.08 o
  -6  10  12       83.52       74.58     91.44 o
  -5  10  12       43.93       97.76     91.61 o
  -4  10  12      339.57      400.09     96.21 o
  -3  10  12        1.50       21.08     61.72 o
  -2  10  12      149.69      186.06     66.94 o
  -1  10  12        1.78      -30.93     66.98 o
   0  10  12        2.19      -25.14     69.04 o
   1  10  12      153.17      225.21     76.40 o
   2  10  12       63.68       69.44     84.31 o
   3  10  12       62.37       40.53     98.18 o
   4  10  12       36.80       70.83     91.99 o
 -13  11  12      345.75      354.08    121.08 o
 -12  11  12        0.48      -84.42    104.79 o
 -11  11  12      134.09      197.11    127.55 o
 -10  11  12       13.54       33.60    100.67 o
  -9  11  12       61.12       81.06     99.47 o
  -8  11  12      151.20       66.00     98.48 o
  -7  11  12       81.31       95.19     97.56 o
  -6  11  12      151.66      139.93     97.49 o
  -5  11  12       67.92       87.91     95.53 o
  -4  11  12       49.08       78.20     65.87 o
  -3  11  12       99.13      120.29     69.20 o
  -2  11  12      158.69      185.55     73.34 o
  -1  11  12       23.43       58.88     73.74 o
   0  11  12       35.17       34.02     75.47 o
   1  11  12        0.06       45.07     78.15 o
   2  11  12        6.90       35.29     81.11 o
 -13  12  12       79.26      212.16    118.41 o
 -12  12  12       75.11      113.97    113.78 o
 -11  12  12       65.10      155.82    111.05 o
 -10  12  12       68.40      102.75    106.71 o
  -9  12  12       54.88       37.65    102.06 o
  -8  12  12       82.27       93.08    103.42 o
  -7  12  12        3.39       28.47     98.30 o
  -6  12  12       46.40       42.77     66.58 o
  -5  12  12       35.92       21.36     68.13 o
  -4  12  12      106.77      135.63     72.40 o
  -3  12  12       22.09       21.47     74.04 o
  -2  12  12      189.96      164.52     78.63 o
  -1  12  12      117.59      162.51     80.36 o
   0  12  12       66.75       86.73     82.01 o
   1  12  12       23.52       34.29     83.72 o
 -12  13  12      147.63      277.11    121.65 o
 -11  13  12       38.86       64.94    112.42 o
 -10  13  12        0.56      -13.54    107.95 o
  -9  13  12      101.76      125.77    109.67 o
  -8  13  12       24.83       26.00     69.46 o
  -7  13  12       64.62       76.79     71.38 o
  -6  13  12       49.57       66.27     73.40 o
  -5  13  12        1.35       -1.37     73.63 o
  -4  13  12        0.84       21.41     76.15 o
  -3  13  12      113.28      146.66     82.01 o
  -2  13  12        6.18      -36.42     80.43 o
  -1  13  12      146.40      241.53     87.53 o
 -10  14  12       11.40        8.00     72.71 o
  -9  14  12        2.85       30.43     75.35 o
  -8  14  12       48.91       62.36     76.66 o
  -7  14  12       47.75       44.02     76.96 o
  -6  14  12       43.17       -3.83     77.54 o
  -5  14  12      237.69      232.18     84.63 o
  -4  14  12        7.22       -6.67     81.64 o
   0   0  13      424.16      599.60     94.32 o
  -1   1  13      275.38      325.42     68.05 o
   0   1  13       22.54       41.45     47.09 o
   1   1  13       71.58       44.59     63.45 o
  -3   2  13        0.71       30.51     88.72 o
  -2   2  13        9.48      -84.19     92.18 o
  -1   2  13      240.71      345.69    104.57 o
   0   2  13        0.80      -80.20     99.51 o
   1   2  13      140.20      182.75     67.06 o
   2   2  13      312.50      317.85     97.11 o
  -5   3  13      110.76       73.00     98.45 o
  -4   3  13       52.77       97.51     96.58 o
  -3   3  13       15.90      -30.64     96.71 o
  -2   3  13       23.36       21.58    103.91 o
  -1   3  13        0.34      -22.38    104.44 o
   0   3  13       23.02      -17.18    110.57 o
   1   3  13      302.02      302.16     71.36 o
   2   3  13      172.01      179.57     93.78 o
   3   3  13        1.73       23.31     98.18 o
  -7   4  13        3.27      -52.75    103.64 o
  -6   4  13        1.63        4.26    103.64 o
  -5   4  13      311.43      333.97    112.83 o
  -4   4  13        1.43       32.77    103.64 o
  -3   4  13      562.55      562.17    122.56 o
  -2   4  13        1.74      -48.36    109.37 o
  -1   4  13        5.55        0.00    112.70 o
   0   4  13      249.55      379.40    129.49 o
   1   4  13        1.11       48.76     69.59 o
   2   4  13      785.31      907.46    111.77 o
   3   4  13       21.93       -7.19    101.11 o
   4   4  13        0.37      -35.04    106.31 o
  -9   5  13      312.72      254.44    124.96 o
  -8   5  13       60.29      -45.83    114.83 o
  -7   5  13       59.88        0.54     84.06 o
  -6   5  13        8.99       50.26     81.58 o
  -5   5  13      192.19      247.09     85.24 o
  -4   5  13      285.82      426.76     85.13 o
  -3   5  13       55.85      153.04     78.73 o
  -2   5  13       15.17      -22.24     73.78 o
  -1   5  13       20.78      -13.70     77.13 o
   0   5  13      188.29      319.85    134.95 o
   1   5  13      390.61      555.36     82.91 o
   2   5  13       54.66      173.98     99.91 o
   3   5  13        0.67        4.13    104.71 o
   4   5  13       69.80      120.29    114.96 o
   5   5  13      100.51      116.83    127.35 o
 -11   6  13       22.81     -128.29    128.29 o
 -10   6  13       65.61      154.26    131.22 o
  -9   6  13      244.01      222.70     99.59 o
  -8   6  13       83.98      131.01     91.18 o
  -7   6  13       23.80      -28.49     86.91 o
  -6   6  13       49.22       82.11     85.61 o
  -5   6  13        3.17      -31.41     80.76 o
  -4   6  13      356.57      356.71     88.53 o
  -3   6  13      113.87      128.82     82.73 o
  -2   6  13       40.58      113.88     79.57 o
  -1   6  13        1.98        3.87     71.19 o
   0   6  13        3.78       37.96     52.79 o
   1   6  13       41.38      -14.61     77.03 o
   2   6  13        9.45      -42.63    100.98 o
   3   6  13       73.06       73.40    114.17 o
   4   6  13      197.90      244.18    125.89 o
   5   6  13       28.64       42.23    129.62 o
   6   6  13        0.51      -61.68    133.88 o
 -12   7  13       21.27       88.99    141.74 o
 -11   7  13       52.05       66.24    103.60 o
 -10   7  13      233.97      367.70    105.49 o
  -9   7  13       40.95        1.32     95.04 o
  -8   7  13      496.91      658.14    106.51 o
  -7   7  13       23.40       22.49     90.78 o
  -6   7  13       13.64       37.35     88.15 o
  -5   7  13      315.38      283.30     92.22 o
  -4   7  13        1.22      -80.91     80.91 o
  -3   7  13       90.03       85.60     86.72 o
  -2   7  13       22.22       34.22    106.91 o
  -1   7  13        2.46       -7.06     74.73 o
   0   7  13       20.35        4.02     56.71 o
   1   7  13        1.70       11.22     58.71 o
   2   7  13       14.38      -57.42    106.97 o
   3   7  13      111.84      110.44    120.43 o
   4   7  13       71.99      -10.92    125.62 o
   5   7  13       17.73      -33.70    134.28 o
 -11   8  13       26.31       32.35    105.81 o
 -10   8  13       36.42       18.90    101.82 o
  -9   8  13       16.80       -8.53     96.67 o
  -8   8  13       59.76      110.91     97.88 o
  -7   8  13       18.85      -15.43     93.32 o
  -6   8  13       11.38       77.60     88.90 o
  -5   8  13        6.70        2.39     88.44 o
  -4   8  13       27.48       80.47     87.81 o
  -3   8  13      304.90      380.66     91.00 o
  -2   8  13       60.82       43.69     83.72 o
  -1   8  13       80.11       73.24     82.33 o
   0   8  13        0.42       20.00     62.55 o
   1   8  13       73.21       53.57     64.56 o
   2   8  13       92.97      149.14     73.87 o
   3   8  13        0.92       14.33     73.92 o
 -11   9  13       10.06       21.43    108.55 o
 -10   9  13        2.93       74.69    104.20 o
  -9   9  13        5.10       16.32    100.93 o
  -8   9  13      102.93       37.27    100.48 o
  -7   9  13       39.16       24.29     95.28 o
  -6   9  13       11.63       46.70     93.59 o
  -5   9  13       17.51       26.56     91.26 o
  -4   9  13       86.02       33.64     90.55 o
  -3   9  13      185.75      198.25     92.34 o
  -2   9  13       69.30       26.90     87.92 o
  -1   9  13       59.23       73.87     65.68 o
   0   9  13       38.07       15.85     66.89 o
   1   9  13        4.29      -45.08     69.80 o
   2   9  13      128.15      146.87     74.25 o
 -11  10  13      107.82      149.97    115.34 o
 -10  10  13        8.56      -66.18    106.38 o
  -9  10  13       61.03       41.83    102.81 o
  -8  10  13       10.76       19.54     99.63 o
  -7  10  13      117.17       63.16     98.79 o
  -6  10  13       14.65       10.04     96.65 o
  -5  10  13       81.79       20.20     97.45 o
  -4  10  13       57.57       54.16     96.02 o
  -3  10  13        6.05      -63.19     92.81 o
  -2  10  13      398.08      493.69     74.27 o
  -1  10  13       28.77       15.11     70.51 o
   0  10  13        6.38       17.69     73.08 o
   1  10  13      115.64      135.52    103.38 o
 -10  11  13       70.34      -42.63    155.06 o
  -9  11  13       35.05       58.88    108.00 o
  -8  11  13      246.86      285.84    110.03 o
  -7  11  13      152.28      267.08    108.16 o
  -6  11  13       39.97       55.17    102.49 o
  -5  11  13      133.91      186.37    104.60 o
  -4  11  13       36.80       48.09    100.66 o
  -3  11  13      146.97      114.92     70.18 o
  -2  11  13       88.86       64.46     73.48 o
  -1  11  13        3.39       18.93     96.33 o
  -7  12  13        1.15       76.32    107.16 o
  -6  12  13      140.11      101.99    108.51 o
  -5  12  13       15.66       22.94    105.88 o
   0   0  14     1553.46     1734.46    136.28 o
  -1   1  14       72.38       -6.67     67.96 o
   0   1  14      109.59       78.46    103.11 o
   1   1  14       81.36       17.18     69.22 o
  -3   2  14       15.73       46.35     74.44 o
  -2   2  14       46.97       63.26     73.03 o
  -1   2  14      115.62      179.56     73.02 o
   0   2  14       31.68      -73.40    109.90 o
   1   2  14        3.65      -13.25     69.12 o
   2   2  14       55.69       81.34     75.83 o
  -5   3  14      196.36      156.53    107.24 o
  -4   3  14      101.09       92.58    104.31 o
  -3   3  14      191.10      193.43    109.37 o
  -2   3  14        8.98       19.32    109.64 o
  -1   3  14       35.56      -15.05    114.03 o
   0   3  14       56.30       56.22    120.16 o
   1   3  14      126.78      106.97    125.76 o
   2   3  14       37.58       90.10     78.11 o
   3   3  14       85.09       68.47    106.04 o
  -7   4  14        9.88      -35.44    113.23 o
  -6   4  14       12.70      -59.68    110.30 o
  -5   4  14       18.98       61.15    113.10 o
  -4   4  14       18.37       71.27    112.43 o
  -3   4  14       54.88      231.53    117.76 o
  -2   4  14       35.67      173.85    123.62 o
  -1   4  14        4.35      -56.35    121.23 o
   0   4  14       10.79       -7.73    127.49 o
   1   4  14       25.09       70.57     74.10 o
   2   4  14      117.72      115.40     81.82 o
   3   4  14       63.41       70.47    108.97 o
   4   4  14       33.94        5.60    114.43 o
  -8   5  14       38.73       39.96    122.69 o
  -7   5  14      103.95      174.78    125.49 o
  -6   5  14       56.36       35.97    121.09 o
  -5   5  14      198.12      334.90    126.82 o
  -4   5  14      118.66      150.27    124.69 o
  -3   5  14      162.84      233.79    128.42 o
  -2   5  14      212.07      314.65    136.81 o
  -1   5  14        3.92       60.08    133.48 o
   0   5  14      114.51       31.71    138.41 o
   1   5  14      211.75      187.23     80.55 o
   2   5  14        7.83      -45.94     83.62 o
   3   5  14        6.59       -1.73    112.57 o
  -8   6  14       55.23       19.72    130.68 o
  -7   6  14       12.62      -91.52    124.16 o
  -6   6  14        4.80      -38.65     89.15 o
  -5   6  14        1.83      -58.15     87.01 o
  -4   6  14       86.04       11.09     85.80 o
  -3   6  14        0.30       70.23     85.24 o
  -2   6  14        0.91       48.67     82.34 o
  -1   6  14       85.26       17.38     78.95 o
   0   6  14       13.43       81.93    147.74 o
   1   6  14      177.90      219.32     84.80 o
   2   6  14       11.07      -36.64     86.91 o
  -8   7  14       25.58      -33.87     97.30 o
  -7   7  14       67.11       14.09     96.38 o
  -6   7  14       16.93      -40.38     91.20 o
  -5   7  14        9.09        5.42     90.66 o
  -4   7  14      284.25      327.27     96.84 o
  -3   7  14        6.99       22.00     89.00 o
  -2   7  14       59.83       55.65     88.01 o
  -1   7  14        0.88      -35.26     84.29 o
   0   7  14       25.51      -19.83     77.90 o
   1   7  14       25.99      -52.90     85.45 o
  -7   8  14        1.93      -83.68     98.00 o
  -6   8  14       51.69      123.26    100.36 o
  -5   8  14       12.76       22.64     95.67 o
  -4   8  14        0.47      -80.13     93.46 o
  -3   8  14       11.38       22.60     90.00 o
  -2   8  14        8.76       21.09     87.99 o
  -1   8  14       43.55      125.02     86.98 o
  -1   1  15       12.32      -10.59     68.62 o
   0   1  15       88.06      160.52    107.90 o
 
